# Supplementary material for: Exploring Specific miRNA-mRNA Axes With Relationship to Taxanes-Resistance in Breast Cancer
Source: Front Oncol. 2020 Aug 21;10:1397. doi: 10.3389/fonc.2020.01397 (PMC7473300; doi:10.3389/fonc.2020.01397)
Supplement: Supplementary file 6 [file Table_6.xlsx]

## Sheet: Sheet1
ID	Accession	Target	TargetID	Experiment	Literature
hsa-let-7c-5p	MIMAT0000064	ACTA1	58	PAR-CLIP	21572407
hsa-let-7c-5p	MIMAT0000064	ACTB	60	CLASH	23622248
hsa-let-7c-5p	MIMAT0000064	ACTN4	81	CLASH	23622248
hsa-let-7c-5p	MIMAT0000064	ACVR1B	91	CLASH	23622248
hsa-let-7c-5p	MIMAT0000064	ADH5	128	HITS-CLIP//PAR-CLIP	23313552|26701625|27292025
hsa-let-7c-5p	MIMAT0000064	AHR	196	PAR-CLIP	23592263
hsa-let-7c-5p	MIMAT0000064	AK4	205	PAR-CLIP	23446348|20371350
hsa-let-7c-5p	MIMAT0000064	AMD1	262	HITS-CLIP	23313552
hsa-let-7c-5p	MIMAT0000064	AQP6	363	PAR-CLIP	27292025
hsa-let-7c-5p	MIMAT0000064	RHOB	388	3'LIFE	25074381
hsa-let-7c-5p	MIMAT0000064	ATP2A2	488	CLASH	23622248
hsa-let-7c-5p	MIMAT0000064	BACH1	571	PAR-CLIP	20371350
hsa-let-7c-5p	MIMAT0000064	CCND1	595	PAR-CLIP	23592263|26701625
hsa-let-7c-5p	MIMAT0000064	BCL2L1	598	Luciferase reporter assay//qRT-PCR//Western blot	20347499|22917031
hsa-let-7c-5p	MIMAT0000064	POLR3D	661	HITS-CLIP	23313552
hsa-let-7c-5p	MIMAT0000064	CALU	813	PAR-CLIP	20371350
hsa-let-7c-5p	MIMAT0000064	CASP3	836	Luciferase reporter assay//qRT-PCR//Western blot	25934573
hsa-let-7c-5p	MIMAT0000064	CBL	867	CLASH	23622248
hsa-let-7c-5p	MIMAT0000064	CCNC	892	CLASH	23622248
hsa-let-7c-5p	MIMAT0000064	CCNF	899	CLASH	23622248
hsa-let-7c-5p	MIMAT0000064	CCNG1	900	CLASH	23622248
hsa-let-7c-5p	MIMAT0000064	CCNT2	905	PAR-CLIP	21572407
hsa-let-7c-5p	MIMAT0000064	CD59	966	PAR-CLIP	23446348|20371350
hsa-let-7c-5p	MIMAT0000064	CDC25A	993	Immunohistochemistry//Luciferase reporter assay//qRT-PCR//Western blot	25909324
hsa-let-7c-5p	MIMAT0000064	CDKN1A	1026	PAR-CLIP	21572407
hsa-let-7c-5p	MIMAT0000064	CEBPB	1051	Luciferase reporter assay	23667114
hsa-let-7c-5p	MIMAT0000064	CHD1	1105	CLASH	23622248
hsa-let-7c-5p	MIMAT0000064	AP1S1	1174	PAR-CLIP	23592263|26701625
hsa-let-7c-5p	MIMAT0000064	COL8A1	1295	PAR-CLIP	23592263
hsa-let-7c-5p	MIMAT0000064	COX6B1	1340	HITS-CLIP	23706177
hsa-let-7c-5p	MIMAT0000064	CREM	1390	3'LIFE	25074381
hsa-let-7c-5p	MIMAT0000064	CRK	1398	3'LIFE	25074381
hsa-let-7c-5p	MIMAT0000064	CRX	1406	PAR-CLIP	26701625
hsa-let-7c-5p	MIMAT0000064	CRY2	1408	PAR-CLIP	23592263|26701625
hsa-let-7c-5p	MIMAT0000064	CSNK2A1	1457	CLASH	23622248
hsa-let-7c-5p	MIMAT0000064	CTPS1	1503	HITS-CLIP	23313552
hsa-let-7c-5p	MIMAT0000064	DHX9	1660	CLASH	23622248
hsa-let-7c-5p	MIMAT0000064	DLX4	1748	3'LIFE	25074381
hsa-let-7c-5p	MIMAT0000064	DNA2	1763	PAR-CLIP	23446348
hsa-let-7c-5p	MIMAT0000064	DNAH9	1770	HITS-CLIP	23706177
hsa-let-7c-5p	MIMAT0000064	DNMT1	1786	3'LIFE	25074381
hsa-let-7c-5p	MIMAT0000064	ARID3A	1820	3'LIFE//PAR-CLIP	25074381|23592263
hsa-let-7c-5p	MIMAT0000064	DUSP1	1843	PAR-CLIP	21572407
hsa-let-7c-5p	MIMAT0000064	DUSP7	1849	CLASH	23622248
hsa-let-7c-5p	MIMAT0000064	DVL3	1857	PAR-CLIP	23446348
hsa-let-7c-5p	MIMAT0000064	E2F5	1875	3'LIFE	25074381
hsa-let-7c-5p	MIMAT0000064	E2F6	1876	PAR-CLIP	20371350
hsa-let-7c-5p	MIMAT0000064	EDN1	1906	PAR-CLIP	23592263
hsa-let-7c-5p	MIMAT0000064	EIF4G2	1982	PAR-CLIP	23592263|21572407|27292025
hsa-let-7c-5p	MIMAT0000064	EN2	2020	3'LIFE	25074381
hsa-let-7c-5p	MIMAT0000064	EPHA4	2043	PAR-CLIP	21572407
hsa-let-7c-5p	MIMAT0000064	EWSR1	2130	CLASH	23622248
hsa-let-7c-5p	MIMAT0000064	EYA3	2140	CLASH	23622248
hsa-let-7c-5p	MIMAT0000064	EZH2	2146	3'LIFE	25074381
hsa-let-7c-5p	MIMAT0000064	BPTF	2186	CLASH	23622248
hsa-let-7c-5p	MIMAT0000064	FOXO3	2309	CLASH	23622248
hsa-let-7c-5p	MIMAT0000064	FLNB	2317	CLASH	23622248
hsa-let-7c-5p	MIMAT0000064	FMO4	2329	HITS-CLIP	23824327
hsa-let-7c-5p	MIMAT0000064	FPR1	2357	HITS-CLIP	23313552
hsa-let-7c-5p	MIMAT0000064	FXN	2395	PAR-CLIP	23592263
hsa-let-7c-5p	MIMAT0000064	MTOR	2475	Luciferase reporter assay	25311506
hsa-let-7c-5p	MIMAT0000064	GABPB1	2553	HITS-CLIP//PAR-CLIP	23592263|23313552
hsa-let-7c-5p	MIMAT0000064	GARS	2617	CLASH	23622248
hsa-let-7c-5p	MIMAT0000064	GATM	2628	PAR-CLIP	26701625
hsa-let-7c-5p	MIMAT0000064	NR6A1	2649	PAR-CLIP	23592263
hsa-let-7c-5p	MIMAT0000064	GLO1	2739	PAR-CLIP	23592263
hsa-let-7c-5p	MIMAT0000064	GNG5	2787	PAR-CLIP	20371350|27292025
hsa-let-7c-5p	MIMAT0000064	GOLGA4	2803	PAR-CLIP	20371350
hsa-let-7c-5p	MIMAT0000064	GPS1	2873	Western blot	21530537
hsa-let-7c-5p	MIMAT0000064	GSK3A	2931	CLASH	23622248
hsa-let-7c-5p	MIMAT0000064	GTF3C1	2975	CLASH	23622248
hsa-let-7c-5p	MIMAT0000064	HIST1H2BD	3017	PAR-CLIP	24398324|23446348
hsa-let-7c-5p	MIMAT0000064	HMGA1	3159	HITS-CLIP//PAR-CLIP	23592263|23313552
hsa-let-7c-5p	MIMAT0000064	HOXD1	3231	3'LIFE	25074381
hsa-let-7c-5p	MIMAT0000064	HSF1	3297	3'LIFE	25074381
hsa-let-7c-5p	MIMAT0000064	HSPA4	3308	Luciferase reporter assay	26923191
hsa-let-7c-5p	MIMAT0000064	ID1	3397	3'LIFE	25074381
hsa-let-7c-5p	MIMAT0000064	IGF1R	3480	Luciferase reporter assay//PAR-CLIP//qRT-PCR//Western blot	23503464|23592263|24398324|23446348|21572407
hsa-let-7c-5p	MIMAT0000064	IL6	3569	ELISA//Luciferase reporter assay//qRT-PCR	23977098
hsa-let-7c-5p	MIMAT0000064	IL6R	3570	PAR-CLIP	27292025
hsa-let-7c-5p	MIMAT0000064	CXCL8	3576	PAR-CLIP	26701625
hsa-let-7c-5p	MIMAT0000064	IL10	3586	Luciferase reporter assay//qRT-PCR	22835429
hsa-let-7c-5p	MIMAT0000064	ITGA3	3675	HITS-CLIP	23706177|23313552
hsa-let-7c-5p	MIMAT0000064	ITGB3	3690	Immunocytochemistry//Luciferase reporter assay//qRT-PCR//Western blot	23981581
hsa-let-7c-5p	MIMAT0000064	JARID2	3720	CLASH	23622248
hsa-let-7c-5p	MIMAT0000064	KPNA5	3841	HITS-CLIP//PAR-CLIP	24398324|23446348|21572407|20371350
hsa-let-7c-5p	MIMAT0000064	LDHA	3939	CLASH	23622248
hsa-let-7c-5p	MIMAT0000064	LECT2	3950	CLASH	23622248
hsa-let-7c-5p	MIMAT0000064	LTA4H	4048	CLASH	23622248
hsa-let-7c-5p	MIMAT0000064	LYN	4067	PAR-CLIP	23592263
hsa-let-7c-5p	MIMAT0000064	MXD1	4084	PAR-CLIP	21572407
hsa-let-7c-5p	MIMAT0000064	SMAD6	4091	3'LIFE	25074381
hsa-let-7c-5p	MIMAT0000064	MAGEA3	4102	PAR-CLIP	27292025
hsa-let-7c-5p	MIMAT0000064	MAGEA6	4105	PAR-CLIP	27292025
hsa-let-7c-5p	MIMAT0000064	MAGEA12	4111	PAR-CLIP	27292025
hsa-let-7c-5p	MIMAT0000064	CHST6	4166	CLASH	23622248
hsa-let-7c-5p	MIMAT0000064	MDM4	4194	PAR-CLIP	23592263|24398324
hsa-let-7c-5p	MIMAT0000064	MEF2C	4208	CLASH	23622248
hsa-let-7c-5p	MIMAT0000064	MEF2D	4209	PAR-CLIP	26701625
hsa-let-7c-5p	MIMAT0000064	MEIS3P1	4213	PAR-CLIP	23592263
hsa-let-7c-5p	MIMAT0000064	MICB	4277	3'LIFE	25074381
hsa-let-7c-5p	MIMAT0000064	MPL	4352	Luciferase reporter assay	20445018
hsa-let-7c-5p	MIMAT0000064	ATP6	4508	CLASH	23622248
hsa-let-7c-5p	MIMAT0000064	COX1	4512	CLASH	23622248
hsa-let-7c-5p	MIMAT0000064	COX2	4513	CLASH	23622248
hsa-let-7c-5p	MIMAT0000064	COX3	4514	CLASH	23622248
hsa-let-7c-5p	MIMAT0000064	ND1	4535	CLASH	23622248
hsa-let-7c-5p	MIMAT0000064	ND2	4536	CLASH	23622248
hsa-let-7c-5p	MIMAT0000064	ND4	4538	CLASH	23622248
hsa-let-7c-5p	MIMAT0000064	ND4L	4539	CLASH	23622248
hsa-let-7c-5p	MIMAT0000064	ND5	4540	CLASH	23622248
hsa-let-7c-5p	MIMAT0000064	MYC	4609	Luciferase reporter assay//Northern blot//TRAP//Western blot	17877811|24510096
hsa-let-7c-5p	MIMAT0000064	MYCL	4610	3'LIFE	25074381
hsa-let-7c-5p	MIMAT0000064	MYO9A	4649	CLASH	23622248
hsa-let-7c-5p	MIMAT0000064	NAP1L1	4673	HITS-CLIP	19536157
hsa-let-7c-5p	MIMAT0000064	NME4	4833	CLASH	23622248
hsa-let-7c-5p	MIMAT0000064	CNOT3	4849	CLASH	23622248
hsa-let-7c-5p	MIMAT0000064	NOTCH2	4853	CLASH	23622248
hsa-let-7c-5p	MIMAT0000064	NPTX1	4884	CLASH	23622248
hsa-let-7c-5p	MIMAT0000064	SLC11A2	4891	HITS-CLIP//PAR-CLIP	23592263|23313552
hsa-let-7c-5p	MIMAT0000064	NRAS	4893	Microarray//Northern blot//qRT-PCR//Western blot	15766527
hsa-let-7c-5p	MIMAT0000064	NUCB2	4925	PAR-CLIP	23592263
hsa-let-7c-5p	MIMAT0000064	OPRL1	4987	PAR-CLIP	22012620
hsa-let-7c-5p	MIMAT0000064	PAFAH2	5051	HITS-CLIP	19536157
hsa-let-7c-5p	MIMAT0000064	PBX2	5089	Luciferase reporter assay//PAR-CLIP//qRT-PCR//Western blot	22964640|26701625
hsa-let-7c-5p	MIMAT0000064	PBX3	5090	3'LIFE	25074381
hsa-let-7c-5p	MIMAT0000064	PDGFB	5155	PAR-CLIP	27292025
hsa-let-7c-5p	MIMAT0000064	PEX6	5190	CLASH	23622248
hsa-let-7c-5p	MIMAT0000064	PLAGL2	5326	PAR-CLIP	23592263|26701625
hsa-let-7c-5p	MIMAT0000064	PLCG2	5336	PAR-CLIP	24398324|23446348
hsa-let-7c-5p	MIMAT0000064	PMAIP1	5366	PAR-CLIP	23592263
hsa-let-7c-5p	MIMAT0000064	POLR2D	5433	PAR-CLIP	23592263|21572407|26701625
hsa-let-7c-5p	MIMAT0000064	PPP2R2A	5520	PAR-CLIP	23446348
hsa-let-7c-5p	MIMAT0000064	PPP2R5E	5529	CLASH	23622248
hsa-let-7c-5p	MIMAT0000064	PRIM2	5558	HITS-CLIP	23706177
hsa-let-7c-5p	MIMAT0000064	MAPK6	5597	PAR-CLIP	21572407
hsa-let-7c-5p	MIMAT0000064	MAP2K7	5609	PAR-CLIP	23592263|26701625
hsa-let-7c-5p	MIMAT0000064	PSMB2	5690	CLASH	23622248
hsa-let-7c-5p	MIMAT0000064	PTK2	5747	CLASH	23622248
hsa-let-7c-5p	MIMAT0000064	QDPR	5860	PAR-CLIP	23592263
hsa-let-7c-5p	MIMAT0000064	RAB5B	5869	CLASH	23622248
hsa-let-7c-5p	MIMAT0000064	RARB	5915	3'LIFE	25074381
hsa-let-7c-5p	MIMAT0000064	RDX	5962	PAR-CLIP	23446348|21572407|26701625
hsa-let-7c-5p	MIMAT0000064	RFC2	5982	HITS-CLIP	23706177
hsa-let-7c-5p	MIMAT0000064	RHD	6007	HITS-CLIP//PAR-CLIP	23592263|23706177|23313552
hsa-let-7c-5p	MIMAT0000064	BRD2	6046	CLASH	23622248
hsa-let-7c-5p	MIMAT0000064	RPL3	6122	CLASH	23622248
hsa-let-7c-5p	MIMAT0000064	RPL18A	6142	CLASH	23622248
hsa-let-7c-5p	MIMAT0000064	MRPL12	6182	PAR-CLIP	23592263
hsa-let-7c-5p	MIMAT0000064	RPS4Y1	6192	CLASH	23622248
hsa-let-7c-5p	MIMAT0000064	RPS13	6207	CLASH	23622248
hsa-let-7c-5p	MIMAT0000064	RPS24	6229	CLASH	23622248
hsa-let-7c-5p	MIMAT0000064	RRAD	6236	PAR-CLIP	22012620
hsa-let-7c-5p	MIMAT0000064	RRM1	6240	PAR-CLIP	23592263
hsa-let-7c-5p	MIMAT0000064	RRM2	6241	PAR-CLIP	21572407
hsa-let-7c-5p	MIMAT0000064	RYR2	6262	CLASH	23622248
hsa-let-7c-5p	MIMAT0000064	SAFB	6294	CLASH	23622248
hsa-let-7c-5p	MIMAT0000064	ATXN2	6311	HITS-CLIP	23313552
hsa-let-7c-5p	MIMAT0000064	SLC12A2	6558	CLASH	23622248
hsa-let-7c-5p	MIMAT0000064	SLC20A1	6574	PAR-CLIP	23592263|20371350
hsa-let-7c-5p	MIMAT0000064	SLC25A1	6576	CLASH	23622248
hsa-let-7c-5p	MIMAT0000064	SMARCC1	6599	CLASH	23622248
hsa-let-7c-5p	MIMAT0000064	SMARCD1	6602	CLASH	23622248
hsa-let-7c-5p	MIMAT0000064	SOD2	6648	PAR-CLIP	22012620
hsa-let-7c-5p	MIMAT0000064	SREBF1	6720	3'LIFE	25074381
hsa-let-7c-5p	MIMAT0000064	STAT2	6773	3'LIFE//HITS-CLIP	25074381|23706177
hsa-let-7c-5p	MIMAT0000064	STAT3	6774	Luciferase reporter assay	26851791
hsa-let-7c-5p	MIMAT0000064	STK4	6789	PAR-CLIP	23446348
hsa-let-7c-5p	MIMAT0000064	STRN	6801	PAR-CLIP	24398324|20371350
hsa-let-7c-5p	MIMAT0000064	STX3	6809	PAR-CLIP	27292025
hsa-let-7c-5p	MIMAT0000064	SUOX	6821	PAR-CLIP	21572407
hsa-let-7c-5p	MIMAT0000064	SURF4	6836	PAR-CLIP	20371350
hsa-let-7c-5p	MIMAT0000064	SYT1	6857	PAR-CLIP	26701625
hsa-let-7c-5p	MIMAT0000064	TAF5	6877	CLASH	23622248
hsa-let-7c-5p	MIMAT0000064	TAZ	6901	CLASH	23622248
hsa-let-7c-5p	MIMAT0000064	TGFBR1	7046	Luciferase reporter assay//qRT-PCR//Western blot	19841744
hsa-let-7c-5p	MIMAT0000064	TGFBR3	7049	PAR-CLIP	21572407
hsa-let-7c-5p	MIMAT0000064	THBS1	7057	PAR-CLIP	24398324
hsa-let-7c-5p	MIMAT0000064	TRAPPC10	7109	PAR-CLIP	26701625
hsa-let-7c-5p	MIMAT0000064	TTF1	7270	3'LIFE	25074381
hsa-let-7c-5p	MIMAT0000064	TUBB2A	7280	PAR-CLIP	23592263
hsa-let-7c-5p	MIMAT0000064	UBA52	7311	CLASH	23622248
hsa-let-7c-5p	MIMAT0000064	SUMO1	7341	PAR-CLIP	24398324
hsa-let-7c-5p	MIMAT0000064	USF2	7392	3'LIFE	25074381
hsa-let-7c-5p	MIMAT0000064	VCL	7414	PAR-CLIP	23592263
hsa-let-7c-5p	MIMAT0000064	XBP1	7494	3'LIFE	25074381
hsa-let-7c-5p	MIMAT0000064	YWHAZ	7534	PAR-CLIP	23592263
hsa-let-7c-5p	MIMAT0000064	ZNF8	7554	PAR-CLIP	23592263
hsa-let-7c-5p	MIMAT0000064	ZNF28	7576	PAR-CLIP	23592263
hsa-let-7c-5p	MIMAT0000064	ZNF200	7752	PAR-CLIP	21572407|20371350
hsa-let-7c-5p	MIMAT0000064	PRRC2A	7916	CLASH	23622248
hsa-let-7c-5p	MIMAT0000064	MLLT10	8028	PAR-CLIP	23592263|27292025
hsa-let-7c-5p	MIMAT0000064	PTP4A2	8073	CLASH	23622248
hsa-let-7c-5p	MIMAT0000064	KMT2D	8085	PAR-CLIP	24398324|21572407
hsa-let-7c-5p	MIMAT0000064	HMGA2	8091	CLASH//HITS-CLIP//Immunocytochemistry//Immunofluorescence//Luciferase reporter assay//Microarray//Northern blot//PAR-CLIP//qRT-PCR//Western blot	17600087|17243163|18403645|21224353|23622248|20371350|21572407|26701625
hsa-let-7c-5p	MIMAT0000064	COIL	8161	PAR-CLIP	23446348|21572407|20371350
hsa-let-7c-5p	MIMAT0000064	NCOA3	8202	PAR-CLIP	24398324|26701625
hsa-let-7c-5p	MIMAT0000064	SMC1A	8243	PAR-CLIP	23446348|21572407|20371350|26701625
hsa-let-7c-5p	MIMAT0000064	SLC10A3	8273	CLASH	23622248
hsa-let-7c-5p	MIMAT0000064	TRRAP	8295	CLASH	23622248
hsa-let-7c-5p	MIMAT0000064	FZD8	8325	CLASH	23622248
hsa-let-7c-5p	MIMAT0000064	FZD9	8326	PAR-CLIP	23446348|21572407
hsa-let-7c-5p	MIMAT0000064	DYRK3	8444	PAR-CLIP	26701625
hsa-let-7c-5p	MIMAT0000064	CDC42BPA	8476	CLASH	23622248
hsa-let-7c-5p	MIMAT0000064	MAP4K3	8491	Immunocytochemistry//Luciferase reporter assay//qRT-PCR//Western blot	23981581|28099144
hsa-let-7c-5p	MIMAT0000064	ITGA10	8515	CLASH	23622248
hsa-let-7c-5p	MIMAT0000064	COPS3	8533	CLASH	23622248
hsa-let-7c-5p	MIMAT0000064	NUMB	8650	Immunofluorescence//Luciferase reporter assay//qRT-PCR//Western blot	27521217
hsa-let-7c-5p	MIMAT0000064	SOCS1	8651	PAR-CLIP	23592263
hsa-let-7c-5p	MIMAT0000064	EIF3A	8661	CLASH	23622248
hsa-let-7c-5p	MIMAT0000064	EIF3C	8663	CLASH	23622248
hsa-let-7c-5p	MIMAT0000064	MBTPS1	8720	CLASH	23622248
hsa-let-7c-5p	MIMAT0000064	TNFSF9	8744	PAR-CLIP	23592263|26701625
hsa-let-7c-5p	MIMAT0000064	TNFRSF10B	8795	qRT-PCR//Western blot	24120475
hsa-let-7c-5p	MIMAT0000064	PEX11B	8799	PAR-CLIP	21572407
hsa-let-7c-5p	MIMAT0000064	SLC5A6	8884	PAR-CLIP	24398324|21572407
hsa-let-7c-5p	MIMAT0000064	DDX18	8886	CLASH	23622248
hsa-let-7c-5p	MIMAT0000064	MBD2	8932	PAR-CLIP	24398324|23446348|21572407|20371350
hsa-let-7c-5p	MIMAT0000064	WASL	8976	PAR-CLIP	22012620|21572407|20371350
hsa-let-7c-5p	MIMAT0000064	BAZ1B	9031	CLASH	23622248
hsa-let-7c-5p	MIMAT0000064	CLDN12	9069	PAR-CLIP	24398324|23446348|20371350|27292025
hsa-let-7c-5p	MIMAT0000064	CCNB2	9133	CLASH	23622248
hsa-let-7c-5p	MIMAT0000064	ATG12	9140	PAR-CLIP	23592263
hsa-let-7c-5p	MIMAT0000064	TIAF1	9220	PAR-CLIP	26701625
hsa-let-7c-5p	MIMAT0000064	ATP6V1F	9296	PAR-CLIP	23592263|24398324|26701625|27292025
hsa-let-7c-5p	MIMAT0000064	HAND1	9421	PAR-CLIP	21572407
hsa-let-7c-5p	MIMAT0000064	ZNF264	9422	PAR-CLIP	21572407
hsa-let-7c-5p	MIMAT0000064	QKI	9444	CLASH	23622248
hsa-let-7c-5p	MIMAT0000064	ONECUT2	9480	PAR-CLIP	23446348
hsa-let-7c-5p	MIMAT0000064	ATP6V1G1	9550	PAR-CLIP	22100165|22291592|23446348
hsa-let-7c-5p	MIMAT0000064	RNF7	9616	3'LIFE	25074381
hsa-let-7c-5p	MIMAT0000064	NUP155	9631	PAR-CLIP	23446348|21572407|20371350
hsa-let-7c-5p	MIMAT0000064	CEP135	9662	PAR-CLIP	24398324
hsa-let-7c-5p	MIMAT0000064	BZW1	9689	PAR-CLIP	23592263|20371350|26701625
hsa-let-7c-5p	MIMAT0000064	KIAA0391	9692	PAR-CLIP	21572407
hsa-let-7c-5p	MIMAT0000064	ESPL1	9700	PAR-CLIP	23446348|21572407
hsa-let-7c-5p	MIMAT0000064	HERPUD1	9709	HITS-CLIP//PAR-CLIP	23592263|23706177
hsa-let-7c-5p	MIMAT0000064	SLK	9748	CLASH	23622248
hsa-let-7c-5p	MIMAT0000064	EIF4A3	9775	HITS-CLIP	23706177
hsa-let-7c-5p	MIMAT0000064	SNX17	9784	PAR-CLIP	22291592
hsa-let-7c-5p	MIMAT0000064	IP6K1	9807	CLASH	23622248
hsa-let-7c-5p	MIMAT0000064	KIAA0141	9812	CLASH	23622248
hsa-let-7c-5p	MIMAT0000064	NUP58	9818	CLASH	23622248
hsa-let-7c-5p	MIMAT0000064	TSC22D2	9819	PAR-CLIP	23592263|24398324
hsa-let-7c-5p	MIMAT0000064	DNAJC6	9829	CLASH	23622248
hsa-let-7c-5p	MIMAT0000064	SETDB1	9869	3'LIFE	25074381
hsa-let-7c-5p	MIMAT0000064	AREL1	9870	PAR-CLIP	23592263
hsa-let-7c-5p	MIMAT0000064	ZBTB5	9925	PAR-CLIP	23592263|24398324|21572407|20371350
hsa-let-7c-5p	MIMAT0000064	SNUPN	10073	CLASH	23622248
hsa-let-7c-5p	MIMAT0000064	HUWE1	10075	CLASH	23622248
hsa-let-7c-5p	MIMAT0000064	ZNF443	10224	HITS-CLIP	23313552
hsa-let-7c-5p	MIMAT0000064	DCAF7	10238	CLASH	23622248
hsa-let-7c-5p	MIMAT0000064	SF3B4	10262	CLASH	23622248
hsa-let-7c-5p	MIMAT0000064	AKAP8	10270	PAR-CLIP	21572407|20371350
hsa-let-7c-5p	MIMAT0000064	PAK4	10298	CLASH	23622248
hsa-let-7c-5p	MIMAT0000064	PCGF3	10336	CLASH//PAR-CLIP	23622248|23592263|23446348|20371350
hsa-let-7c-5p	MIMAT0000064	TUBB4A	10382	PAR-CLIP	26701625
hsa-let-7c-5p	MIMAT0000064	IPO7	10527	CLASH	23622248
hsa-let-7c-5p	MIMAT0000064	OLFM4	10562	3'LIFE	25074381
hsa-let-7c-5p	MIMAT0000064	PRPF8	10594	CLASH	23622248
hsa-let-7c-5p	MIMAT0000064	PDLIM5	10611	PAR-CLIP	26701625
hsa-let-7c-5p	MIMAT0000064	TGOLN2	10618	PAR-CLIP	20371350
hsa-let-7c-5p	MIMAT0000064	ARID3B	10620	PAR-CLIP	23446348|21572407|20371350
hsa-let-7c-5p	MIMAT0000064	LEFTY1	10637	PAR-CLIP	22012620
hsa-let-7c-5p	MIMAT0000064	IGF2BP1	10642	PAR-CLIP	21572407
hsa-let-7c-5p	MIMAT0000064	IGF2BP3	10643	PAR-CLIP	21572407|20371350
hsa-let-7c-5p	MIMAT0000064	CELF1	10658	PAR-CLIP	24398324
hsa-let-7c-5p	MIMAT0000064	SLC12A7	10723	PAR-CLIP	22291592
hsa-let-7c-5p	MIMAT0000064	ZNF460	10794	PAR-CLIP	21572407|20371350
hsa-let-7c-5p	MIMAT0000064	SRCAP	10847	CLASH	23622248
hsa-let-7c-5p	MIMAT0000064	PGRMC1	10857	PAR-CLIP	21572407
hsa-let-7c-5p	MIMAT0000064	WDR3	10885	CLASH	23622248
hsa-let-7c-5p	MIMAT0000064	RAB10	10890	CLASH	23622248
hsa-let-7c-5p	MIMAT0000064	COPS8	10920	Western blot	21530537
hsa-let-7c-5p	MIMAT0000064	COPS6	10980	Western blot	21530537
hsa-let-7c-5p	MIMAT0000064	METAP2	10988	CLASH	23622248
hsa-let-7c-5p	MIMAT0000064	NUDT21	11051	CLASH	23622248
hsa-let-7c-5p	MIMAT0000064	RABL2B	11158	PAR-CLIP	23592263|26701625
hsa-let-7c-5p	MIMAT0000064	RABL2A	11159	PAR-CLIP	23592263|26701625
hsa-let-7c-5p	MIMAT0000064	SUPT16H	11198	CLASH	23622248
hsa-let-7c-5p	MIMAT0000064	PRAF2	11230	CLASH	23622248
hsa-let-7c-5p	MIMAT0000064	NRM	11270	3'LIFE	25074381
hsa-let-7c-5p	MIMAT0000064	IKZF3	22806	HITS-CLIP//PAR-CLIP	23446348|23706177
hsa-let-7c-5p	MIMAT0000064	RNF44	22838	PAR-CLIP	24398324|20371350|27292025
hsa-let-7c-5p	MIMAT0000064	FNDC3A	22862	PAR-CLIP	23592263
hsa-let-7c-5p	MIMAT0000064	R3HDM2	22864	CLASH	23622248
hsa-let-7c-5p	MIMAT0000064	SNW1	22938	CLASH	23622248
hsa-let-7c-5p	MIMAT0000064	ZNF609	23060	PAR-CLIP	26701625
hsa-let-7c-5p	MIMAT0000064	PEG10	23089	PAR-CLIP	20371350
hsa-let-7c-5p	MIMAT0000064	KIF1B	23095	CLASH	23622248
hsa-let-7c-5p	MIMAT0000064	MCF2L2	23101	HITS-CLIP//PAR-CLIP	21572407|20371350|23706177
hsa-let-7c-5p	MIMAT0000064	PLXND1	23129	PAR-CLIP	23592263
hsa-let-7c-5p	MIMAT0000064	GGA3	23163	PAR-CLIP	24398324
hsa-let-7c-5p	MIMAT0000064	PMPCA	23203	PAR-CLIP	21572407|20371350
hsa-let-7c-5p	MIMAT0000064	ARL6IP1	23204	CLASH	23622248
hsa-let-7c-5p	MIMAT0000064	CSTF2T	23283	CLASH	23622248
hsa-let-7c-5p	MIMAT0000064	ICOSLG	23308	PAR-CLIP	23592263
hsa-let-7c-5p	MIMAT0000064	KIAA0930	23313	PAR-CLIP	23592263
hsa-let-7c-5p	MIMAT0000064	DNAJC16	23341	CLASH	23622248
hsa-let-7c-5p	MIMAT0000064	AHCYL2	23382	PAR-CLIP	23592263
hsa-let-7c-5p	MIMAT0000064	DICER1	23405	Northern blot//Western blot	18700235
hsa-let-7c-5p	MIMAT0000064	SIRT1	23411	CLASH	23622248
hsa-let-7c-5p	MIMAT0000064	CBX6	23466	CLASH	23622248
hsa-let-7c-5p	MIMAT0000064	CBX5	23468	PAR-CLIP	21572407
hsa-let-7c-5p	MIMAT0000064	RBFOX2	23543	PAR-CLIP	24398324|23446348|22012620|21572407|20371350
hsa-let-7c-5p	MIMAT0000064	ACOT9	23597	PAR-CLIP	23592263|23446348
hsa-let-7c-5p	MIMAT0000064	MKRN1	23608	CLASH	23622248
hsa-let-7c-5p	MIMAT0000064	PLD3	23646	PAR-CLIP	26701625
hsa-let-7c-5p	MIMAT0000064	SPDEF	25803	3'LIFE	25074381
hsa-let-7c-5p	MIMAT0000064	ARIH1	25820	PAR-CLIP	21572407
hsa-let-7c-5p	MIMAT0000064	TMEM184B	25829	CLASH	23622248
hsa-let-7c-5p	MIMAT0000064	ARMC8	25852	CLASH	23622248
hsa-let-7c-5p	MIMAT0000064	INTS7	25896	HITS-CLIP	23706177
hsa-let-7c-5p	MIMAT0000064	GORASP2	26003	CLASH	23622248
hsa-let-7c-5p	MIMAT0000064	ANKRD17	26057	CLASH	23622248
hsa-let-7c-5p	MIMAT0000064	CHTOP	26097	HITS-CLIP	23313552
hsa-let-7c-5p	MIMAT0000064	FBXW2	26190	PAR-CLIP	23446348|20371350
hsa-let-7c-5p	MIMAT0000064	AGO1	26523	CLASH//Immunohistochemistry//Immunoprecipitaion//Luciferase reporter assay//Northern blot//qRT-PCR//Western blot	23622248|23426184
hsa-let-7c-5p	MIMAT0000064	TAF5L	27097	CLASH	23622248
hsa-let-7c-5p	MIMAT0000064	SALL3	27164	PAR-CLIP	21572407
hsa-let-7c-5p	MIMAT0000064	DISC1	27185	PAR-CLIP	23592263|26701625|27292025
hsa-let-7c-5p	MIMAT0000064	POLL	27343	PAR-CLIP	26701625
hsa-let-7c-5p	MIMAT0000064	TRIB2	28951	Flow//GFP reporter assay//qRT-PCR//Western blot	23850892
hsa-let-7c-5p	MIMAT0000064	C19orf53	28974	PAR-CLIP	23592263|26701625
hsa-let-7c-5p	MIMAT0000064	THYN1	29087	PAR-CLIP	20371350
hsa-let-7c-5p	MIMAT0000064	ABT1	29777	HITS-CLIP//PAR-CLIP	23592263|24398324|21572407|23313552|27292025
hsa-let-7c-5p	MIMAT0000064	ERO1A	30001	PAR-CLIP	26701625
hsa-let-7c-5p	MIMAT0000064	SOCS7	30837	PAR-CLIP	26701625
hsa-let-7c-5p	MIMAT0000064	TMED5	50999	HITS-CLIP//PAR-CLIP	23592263|24906430
hsa-let-7c-5p	MIMAT0000064	SBDS	51119	CLASH	23622248
hsa-let-7c-5p	MIMAT0000064	NAA20	51126	PAR-CLIP	23592263
hsa-let-7c-5p	MIMAT0000064	RNFT1	51136	PAR-CLIP	24398324
hsa-let-7c-5p	MIMAT0000064	PLEKHO1	51177	PAR-CLIP	22291592|20371350
hsa-let-7c-5p	MIMAT0000064	RAPGEFL1	51195	CLASH	23622248
hsa-let-7c-5p	MIMAT0000064	CPA4	51200	HITS-CLIP	23706177
hsa-let-7c-5p	MIMAT0000064	C1RL	51279	PAR-CLIP	23592263
hsa-let-7c-5p	MIMAT0000064	THEM6	51337	PAR-CLIP	23592263|24398324
hsa-let-7c-5p	MIMAT0000064	RWDD1	51389	HITS-CLIP	23824327
hsa-let-7c-5p	MIMAT0000064	NCKIPSD	51517	HITS-CLIP//PAR-CLIP	23446348|23706177
hsa-let-7c-5p	MIMAT0000064	TRMO	51531	PAR-CLIP	23446348
hsa-let-7c-5p	MIMAT0000064	ZNF581	51545	CLASH	23622248
hsa-let-7c-5p	MIMAT0000064	PCF11	51585	CLASH	23622248
hsa-let-7c-5p	MIMAT0000064	WBP11	51729	CLASH	23622248
hsa-let-7c-5p	MIMAT0000064	MIEF1	54471	PAR-CLIP	23592263|24398324|21572407|20371350
hsa-let-7c-5p	MIMAT0000064	FAM105A	54491	HITS-CLIP//PAR-CLIP	23592263|23446348|23706177
hsa-let-7c-5p	MIMAT0000064	CNNM2	54805	3'LIFE	25074381
hsa-let-7c-5p	MIMAT0000064	BCOR	54880	CLASH	23622248
hsa-let-7c-5p	MIMAT0000064	CDKAL1	54901	HITS-CLIP	23706177
hsa-let-7c-5p	MIMAT0000064	SEMA4C	54910	PAR-CLIP	24398324|23446348|20371350
hsa-let-7c-5p	MIMAT0000064	DNAJC28	54943	HITS-CLIP	23313552
hsa-let-7c-5p	MIMAT0000064	PARP16	54956	PAR-CLIP	20371350
hsa-let-7c-5p	MIMAT0000064	LAMTOR1	55004	CLASH	23622248
hsa-let-7c-5p	MIMAT0000064	USP47	55031	PAR-CLIP	27292025
hsa-let-7c-5p	MIMAT0000064	C9orf40	55071	CLASH	23622248
hsa-let-7c-5p	MIMAT0000064	BSDC1	55108	CLASH	23622248
hsa-let-7c-5p	MIMAT0000064	FIGN	55137	HITS-CLIP//PAR-CLIP	23446348|21572407|20371350|23706177
hsa-let-7c-5p	MIMAT0000064	RFWD3	55159	CLASH	23622248
hsa-let-7c-5p	MIMAT0000064	ARL8B	55207	HITS-CLIP	23706177
hsa-let-7c-5p	MIMAT0000064	FANCI	55215	CLASH	23622248
hsa-let-7c-5p	MIMAT0000064	C11orf57	55216	PAR-CLIP	23592263|21572407
hsa-let-7c-5p	MIMAT0000064	LRRC20	55222	PAR-CLIP	23592263
hsa-let-7c-5p	MIMAT0000064	ETNK2	55224	3'LIFE	25074381
hsa-let-7c-5p	MIMAT0000064	SLC38A7	55238	HITS-CLIP	23706177
hsa-let-7c-5p	MIMAT0000064	TBC1D19	55296	PAR-CLIP	22291592
hsa-let-7c-5p	MIMAT0000064	SYNJ2BP	55333	PAR-CLIP	23592263|26701625
hsa-let-7c-5p	MIMAT0000064	YOD1	55432	PAR-CLIP	23446348|21572407|20371350
hsa-let-7c-5p	MIMAT0000064	CDV3	55573	PAR-CLIP	21572407
hsa-let-7c-5p	MIMAT0000064	KIF27	55582	PAR-CLIP	22100165
hsa-let-7c-5p	MIMAT0000064	IPO9	55705	HITS-CLIP	23313552
hsa-let-7c-5p	MIMAT0000064	FAM222B	55731	PAR-CLIP	21572407
hsa-let-7c-5p	MIMAT0000064	HHAT	55733	3'LIFE	25074381
hsa-let-7c-5p	MIMAT0000064	TXLNG	55787	PAR-CLIP	21572407
hsa-let-7c-5p	MIMAT0000064	TMEM165	55858	CLASH	23622248
hsa-let-7c-5p	MIMAT0000064	ECHDC1	55862	PAR-CLIP	21572407
hsa-let-7c-5p	MIMAT0000064	DIABLO	56616	PAR-CLIP	23446348|20371350
hsa-let-7c-5p	MIMAT0000064	BCCIP	56647	3'LIFE	25074381
hsa-let-7c-5p	MIMAT0000064	SAR1A	56681	HITS-CLIP	23706177
hsa-let-7c-5p	MIMAT0000064	RAD18	56852	PAR-CLIP	21572407
hsa-let-7c-5p	MIMAT0000064	SMARCAD1	56916	PAR-CLIP	24398324|20371350
hsa-let-7c-5p	MIMAT0000064	ATXN7L3	56970	PAR-CLIP	23592263
hsa-let-7c-5p	MIMAT0000064	PSMG2	56984	CLASH	23622248
hsa-let-7c-5p	MIMAT0000064	YAE1D1	57002	PAR-CLIP	23592263
hsa-let-7c-5p	MIMAT0000064	C12orf4	57102	PAR-CLIP	23446348
hsa-let-7c-5p	MIMAT0000064	RALGAPA2	57186	CLASH	23622248
hsa-let-7c-5p	MIMAT0000064	KIAA1143	57456	PAR-CLIP	26701625
hsa-let-7c-5p	MIMAT0000064	GATAD2B	57459	CLASH	23622248
hsa-let-7c-5p	MIMAT0000064	MTUS1	57509	PAR-CLIP	23592263|24398324|23446348|26701625
hsa-let-7c-5p	MIMAT0000064	KIAA1328	57536	HITS-CLIP	23313552
hsa-let-7c-5p	MIMAT0000064	PDP2	57546	PAR-CLIP	23592263
hsa-let-7c-5p	MIMAT0000064	CACHD1	57685	CLASH	23622248
hsa-let-7c-5p	MIMAT0000064	IGDCC4	57722	PAR-CLIP	23446348|21572407|20371350|26701625
hsa-let-7c-5p	MIMAT0000064	RAB40C	57799	PAR-CLIP	23592263
hsa-let-7c-5p	MIMAT0000064	ABHD17C	58489	PAR-CLIP	20371350
hsa-let-7c-5p	MIMAT0000064	TLNRD1	59274	CLASH	23622248
hsa-let-7c-5p	MIMAT0000064	CACNG8	59283	CLASH	23622248
hsa-let-7c-5p	MIMAT0000064	FKBP10	60681	CLASH	23622248
hsa-let-7c-5p	MIMAT0000064	PRSS22	64063	HITS-CLIP	23313552
hsa-let-7c-5p	MIMAT0000064	NSD1	64324	PAR-CLIP	24398324
hsa-let-7c-5p	MIMAT0000064	NOM1	64434	PAR-CLIP	23592263|23446348
hsa-let-7c-5p	MIMAT0000064	TUT1	64852	CLASH	23622248
hsa-let-7c-5p	MIMAT0000064	AIDA	64853	CLASH	23622248
hsa-let-7c-5p	MIMAT0000064	MARCKSL1	65108	PAR-CLIP	26701625
hsa-let-7c-5p	MIMAT0000064	PLEKHA3	65977	PAR-CLIP	21572407
hsa-let-7c-5p	MIMAT0000064	PHACTR4	65979	HITS-CLIP	23706177
hsa-let-7c-5p	MIMAT0000064	ATG9A	79065	PAR-CLIP	23592263|26701625|27292025
hsa-let-7c-5p	MIMAT0000064	EFHD2	79180	PAR-CLIP	23592263
hsa-let-7c-5p	MIMAT0000064	ADIPOR2	79602	PAR-CLIP	21572407
hsa-let-7c-5p	MIMAT0000064	RHBDF2	79651	PAR-CLIP	26701625
hsa-let-7c-5p	MIMAT0000064	ZNF556	80032	HITS-CLIP	23824327
hsa-let-7c-5p	MIMAT0000064	ZNF614	80110	CLASH	23622248
hsa-let-7c-5p	MIMAT0000064	PTGES2	80142	CLASH	23622248
hsa-let-7c-5p	MIMAT0000064	OPA3	80207	PAR-CLIP	23592263|26701625
hsa-let-7c-5p	MIMAT0000064	EDEM3	80267	HITS-CLIP	23313552
hsa-let-7c-5p	MIMAT0000064	WDR61	80349	CLASH	23622248
hsa-let-7c-5p	MIMAT0000064	SLC19A3	80704	HITS-CLIP	23706177
hsa-let-7c-5p	MIMAT0000064	LIMD2	80774	PAR-CLIP	23592263
hsa-let-7c-5p	MIMAT0000064	BHLHB9	80823	3'LIFE	25074381
hsa-let-7c-5p	MIMAT0000064	COLEC12	81035	PAR-CLIP	21572407
hsa-let-7c-5p	MIMAT0000064	INTS14	81556	CLASH	23622248
hsa-let-7c-5p	MIMAT0000064	C1orf21	81563	PAR-CLIP	20371350
hsa-let-7c-5p	MIMAT0000064	ZNF611	81856	HITS-CLIP//PAR-CLIP	21572407|20371350|23706177
hsa-let-7c-5p	MIMAT0000064	DNAL1	83544	PAR-CLIP	21572407|27292025
hsa-let-7c-5p	MIMAT0000064	FAM103A1	83640	CLASH	23622248
hsa-let-7c-5p	MIMAT0000064	RAB34	83871	CLASH	23622248
hsa-let-7c-5p	MIMAT0000064	HASPIN	83903	HITS-CLIP//PAR-CLIP	21572407|20371350|23706177
hsa-let-7c-5p	MIMAT0000064	KREMEN1	83999	PAR-CLIP	23592263|26701625
hsa-let-7c-5p	MIMAT0000064	EMILIN2	84034	HITS-CLIP//PAR-CLIP	20371350|23706177
hsa-let-7c-5p	MIMAT0000064	SLC10A7	84068	PAR-CLIP	24398324|21572407|20371350
hsa-let-7c-5p	MIMAT0000064	TOMM40L	84134	PAR-CLIP	26701625|27292025
hsa-let-7c-5p	MIMAT0000064	ZNF644	84146	PAR-CLIP	23446348
hsa-let-7c-5p	MIMAT0000064	METTL25	84190	CLASH	23622248
hsa-let-7c-5p	MIMAT0000064	MAF1	84232	3'LIFE	25074381
hsa-let-7c-5p	MIMAT0000064	NOA1	84273	PAR-CLIP	23592263|23446348
hsa-let-7c-5p	MIMAT0000064	RAB11FIP4	84440	PAR-CLIP	24398324
hsa-let-7c-5p	MIMAT0000064	DOT1L	84444	CLASH	23622248
hsa-let-7c-5p	MIMAT0000064	DCTN5	84516	CLASH	23622248
hsa-let-7c-5p	MIMAT0000064	ZBTB37	84614	PAR-CLIP	20371350
hsa-let-7c-5p	MIMAT0000064	USP38	84640	PAR-CLIP	21572407
hsa-let-7c-5p	MIMAT0000064	FUT10	84750	CLASH//PAR-CLIP	23622248|23592263|26701625
hsa-let-7c-5p	MIMAT0000064	ZNF587	84914	PAR-CLIP	23592263
hsa-let-7c-5p	MIMAT0000064	PPP1R15B	84919	PAR-CLIP	23592263|27292025
hsa-let-7c-5p	MIMAT0000064	FAM104A	84923	PAR-CLIP	20371350
hsa-let-7c-5p	MIMAT0000064	ZNF566	84924	PAR-CLIP	23446348|21572407|20371350
hsa-let-7c-5p	MIMAT0000064	FBXL20	84961	PAR-CLIP	21572407
hsa-let-7c-5p	MIMAT0000064	HIST1H2BK	85236	PAR-CLIP	23592263|27292025
hsa-let-7c-5p	MIMAT0000064	ZCCHC3	85364	PAR-CLIP	23446348|26701625
hsa-let-7c-5p	MIMAT0000064	MIDN	90007	PAR-CLIP	26701625
hsa-let-7c-5p	MIMAT0000064	ZNF799	90576	HITS-CLIP	23313552
hsa-let-7c-5p	MIMAT0000064	FMNL3	91010	PAR-CLIP	22100165
hsa-let-7c-5p	MIMAT0000064	ZC3HAV1L	92092	PAR-CLIP	23592263
hsa-let-7c-5p	MIMAT0000064	MARS2	92935	PAR-CLIP	26701625
hsa-let-7c-5p	MIMAT0000064	SDR42E1	93517	PAR-CLIP	24398324
hsa-let-7c-5p	MIMAT0000064	ZFAND4	93550	HITS-CLIP//PAR-CLIP	23706177|23313552|27292025
hsa-let-7c-5p	MIMAT0000064	SLC35A4	113829	CLASH	23622248
hsa-let-7c-5p	MIMAT0000064	ZNF526	116115	CLASH	23622248
hsa-let-7c-5p	MIMAT0000064	PDZD8	118987	PAR-CLIP	21572407
hsa-let-7c-5p	MIMAT0000064	LRIG3	121227	PAR-CLIP	21572407|20371350
hsa-let-7c-5p	MIMAT0000064	NAA30	122830	PAR-CLIP	21572407
hsa-let-7c-5p	MIMAT0000064	MSI2	124540	PAR-CLIP	21572407
hsa-let-7c-5p	MIMAT0000064	C19orf47	126526	PAR-CLIP	21572407|20371350
hsa-let-7c-5p	MIMAT0000064	TRIM71	131405	3'LIFE//Luciferase reporter assay//PAR-CLIP//Reporter assay	17890240|25074381|20371350
hsa-let-7c-5p	MIMAT0000064	FAM43A	131583	PAR-CLIP	23592263|20371350
hsa-let-7c-5p	MIMAT0000064	GRPEL2	134266	PAR-CLIP	23592263|24398324|23446348|21572407|20371350|26701625
hsa-let-7c-5p	MIMAT0000064	C5orf24	134553	CLASH	23622248
hsa-let-7c-5p	MIMAT0000064	PM20D2	135293	PAR-CLIP	21572407
hsa-let-7c-5p	MIMAT0000064	UBXN2B	137886	PAR-CLIP	21572407
hsa-let-7c-5p	MIMAT0000064	GPAT4	137964	PAR-CLIP	26701625
hsa-let-7c-5p	MIMAT0000064	BRI3BP	140707	HITS-CLIP	23706177
hsa-let-7c-5p	MIMAT0000064	SMCR8	140775	PAR-CLIP	24398324|23446348|21572407|26701625|27292025
hsa-let-7c-5p	MIMAT0000064	ZNF578	147660	HITS-CLIP	23706177
hsa-let-7c-5p	MIMAT0000064	ZNF417	147687	HITS-CLIP	23313552
hsa-let-7c-5p	MIMAT0000064	ZNF738	148203	HITS-CLIP	23706177
hsa-let-7c-5p	MIMAT0000064	C1orf210	149466	HITS-CLIP//PAR-CLIP	23446348|21572407|23706177
hsa-let-7c-5p	MIMAT0000064	DTX3L	151636	HITS-CLIP	23706177
hsa-let-7c-5p	MIMAT0000064	SH3D19	152503	CLASH	23622248
hsa-let-7c-5p	MIMAT0000064	CEP120	153241	PAR-CLIP	23592263
hsa-let-7c-5p	MIMAT0000064	ANKRD46	157567	PAR-CLIP	22100165|26701625
hsa-let-7c-5p	MIMAT0000064	TMTC3	160418	PAR-CLIP	23592263
hsa-let-7c-5p	MIMAT0000064	IFNLR1	163702	PAR-CLIP	23592263
hsa-let-7c-5p	MIMAT0000064	RHOV	171177	3'LIFE	25074381
hsa-let-7c-5p	MIMAT0000064	TXLNA	200081	PAR-CLIP	21572407
hsa-let-7c-5p	MIMAT0000064	KLHDC8B	200942	PAR-CLIP	23592263
hsa-let-7c-5p	MIMAT0000064	ZNF584	201514	HITS-CLIP	23706177
hsa-let-7c-5p	MIMAT0000064	PDE12	201626	PAR-CLIP	24398324|23446348|21572407|20371350
hsa-let-7c-5p	MIMAT0000064	SLC16A9	220963	PAR-CLIP	21572407
hsa-let-7c-5p	MIMAT0000064	TMED4	222068	PAR-CLIP	27292025
hsa-let-7c-5p	MIMAT0000064	RFX6	222546	3'LIFE	25074381
hsa-let-7c-5p	MIMAT0000064	RICTOR	253260	Luciferase reporter assay	25311506
hsa-let-7c-5p	MIMAT0000064	RNF144B	255488	PAR-CLIP	23592263
hsa-let-7c-5p	MIMAT0000064	MFSD8	256471	PAR-CLIP	24398324
hsa-let-7c-5p	MIMAT0000064	PGM2L1	283209	PAR-CLIP	23592263
hsa-let-7c-5p	MIMAT0000064	KCTD21	283219	PAR-CLIP	23592263
hsa-let-7c-5p	MIMAT0000064	CEP170B	283638	CLASH	23622248
hsa-let-7c-5p	MIMAT0000064	C5orf51	285636	PAR-CLIP	23592263|24398324|23446348|21572407|20371350|26701625|27292025
hsa-let-7c-5p	MIMAT0000064	KRTAP19-1	337882	CLASH	23622248
hsa-let-7c-5p	MIMAT0000064	ZBTB8OS	339487	HITS-CLIP//PAR-CLIP	23446348|23706177
hsa-let-7c-5p	MIMAT0000064	NAT8L	339983	PAR-CLIP	21572407
hsa-let-7c-5p	MIMAT0000064	ACER2	340485	PAR-CLIP	24398324
hsa-let-7c-5p	MIMAT0000064	ZNF774	342132	HITS-CLIP//PAR-CLIP	22100165|27418678
hsa-let-7c-5p	MIMAT0000064	MTX3	345778	HITS-CLIP	23706177
hsa-let-7c-5p	MIMAT0000064	IRF2BP2	359948	CLASH	23622248
hsa-let-7c-5p	MIMAT0000064	NDUFA4P1	360165	PAR-CLIP	22100165
hsa-let-7c-5p	MIMAT0000064	NHLRC2	374354	HITS-CLIP	23313552
hsa-let-7c-5p	MIMAT0000064	NHLRC3	387921	PAR-CLIP	24398324|21572407|20371350
hsa-let-7c-5p	MIMAT0000064	HES5	388585	3'LIFE	25074381
hsa-let-7c-5p	MIMAT0000064	BEND4	389206	PAR-CLIP	21572407|20371350
hsa-let-7c-5p	MIMAT0000064	RBM12B	389677	PAR-CLIP	21572407|20371350
hsa-let-7c-5p	MIMAT0000064	RAB19	401409	HITS-CLIP//PAR-CLIP	23706177|23313552|27292025
hsa-let-7c-5p	MIMAT0000064	POTEG	404785	PAR-CLIP	26701625|27292025
hsa-let-7c-5p	MIMAT0000064	FNDC9	408263	PAR-CLIP	26701625
hsa-let-7c-5p	MIMAT0000064	ATXN7L3B	552889	PAR-CLIP	23592263|20371350
hsa-let-7c-5p	MIMAT0000064	PRR5-ARHGAP8	553158	PAR-CLIP	27292025
hsa-let-7c-5p	MIMAT0000064	POTEM	641455	PAR-CLIP	26701625|27292025
hsa-let-7c-5p	MIMAT0000064	FAM83G	644815	PAR-CLIP	23592263|24398324
hsa-let-7c-5p	MIMAT0000064	PPAN-P2RY11	692312	CLASH	23622248
hsa-let-7c-5p	MIMAT0000064	CASTOR2	729438	PAR-CLIP	26701625
hsa-mir-335-5p	MIMAT0000765	SERPINA3	12	Microarray	18185580
hsa-mir-335-5p	MIMAT0000765	ABAT	18	Microarray	18185580
hsa-mir-335-5p	MIMAT0000765	ABCA3	21	Microarray	18185580
hsa-mir-335-5p	MIMAT0000765	ABCA4	24	Microarray	18185580
hsa-mir-335-5p	MIMAT0000765	ACACA	31	Microarray	18185580
hsa-mir-335-5p	MIMAT0000765	ACR	49	Microarray	18185580
hsa-mir-335-5p	MIMAT0000765	ACVR1	90	Microarray	18185580
hsa-mir-335-5p	MIMAT0000765	ACVR2B	93	Microarray	18185580
hsa-mir-335-5p	MIMAT0000765	ADAM8	101	Microarray	18185580
hsa-mir-335-5p	MIMAT0000765	ADCY6	112	Microarray	18185580
hsa-mir-335-5p	MIMAT0000765	ADCY7	113	Microarray	18185580
hsa-mir-335-5p	MIMAT0000765	ADH6	130	Microarray	18185580
hsa-mir-335-5p	MIMAT0000765	ADH7	131	Microarray	18185580
hsa-mir-335-5p	MIMAT0000765	PARP1	142	Luciferase reporter assay//qRT-PCR//Western blot	27871924
hsa-mir-335-5p	MIMAT0000765	AGRP	181	Microarray	18185580
hsa-mir-335-5p	MIMAT0000765	ALDH2	217	Microarray	18185580
hsa-mir-335-5p	MIMAT0000765	ALDOA	226	PAR-CLIP	26701625
hsa-mir-335-5p	MIMAT0000765	ALDOC	230	Microarray	18185580
hsa-mir-335-5p	MIMAT0000765	AMELY	266	Microarray	18185580
hsa-mir-335-5p	MIMAT0000765	AMHR2	269	Microarray	18185580
hsa-mir-335-5p	MIMAT0000765	AMPD3	272	Microarray	18185580
hsa-mir-335-5p	MIMAT0000765	BIN1	274	Microarray	18185580
hsa-mir-335-5p	MIMAT0000765	AMT	275	Microarray	18185580
hsa-mir-335-5p	MIMAT0000765	AMY1B	277	Microarray	18185580
hsa-mir-335-5p	MIMAT0000765	AMY1C	278	Microarray	18185580
hsa-mir-335-5p	MIMAT0000765	ANG	283	Microarray	18185580
hsa-mir-335-5p	MIMAT0000765	ANK2	287	Microarray	18185580
hsa-mir-335-5p	MIMAT0000765	ANXA1	301	Microarray	18185580
hsa-mir-335-5p	MIMAT0000765	ANXA11	311	Microarray	18185580
hsa-mir-335-5p	MIMAT0000765	APAF1	317	Microarray	18185580
hsa-mir-335-5p	MIMAT0000765	APBB1	322	Microarray	18185580
hsa-mir-335-5p	MIMAT0000765	APBB2	323	Microarray	18185580
hsa-mir-335-5p	MIMAT0000765	BIRC5	332	Flow//Luciferase reporter assay//Microarray//qRT-PCR//Western blot	23232114|26318298
hsa-mir-335-5p	MIMAT0000765	APLP1	333	Microarray	18185580
hsa-mir-335-5p	MIMAT0000765	APOC1	341	Microarray	18185580
hsa-mir-335-5p	MIMAT0000765	APOH	350	Microarray	18185580
hsa-mir-335-5p	MIMAT0000765	KLK3	354	Microarray	18185580
hsa-mir-335-5p	MIMAT0000765	AQP5	362	Microarray	18185580
hsa-mir-335-5p	MIMAT0000765	AREG	374	Microarray	18185580
hsa-mir-335-5p	MIMAT0000765	RHOB	388	Microarray	18185580
hsa-mir-335-5p	MIMAT0000765	ARHGAP5	394	Microarray	18185580
hsa-mir-335-5p	MIMAT0000765	ARNTL	406	Microarray	18185580
hsa-mir-335-5p	MIMAT0000765	ARRB1	408	Microarray	18185580
hsa-mir-335-5p	MIMAT0000765	ARSA	410	Microarray	18185580
hsa-mir-335-5p	MIMAT0000765	ARSF	416	Microarray	18185580
hsa-mir-335-5p	MIMAT0000765	ART3	419	Microarray	18185580
hsa-mir-335-5p	MIMAT0000765	ASAH1	427	Microarray	18185580
hsa-mir-335-5p	MIMAT0000765	ASCL2	430	Microarray	18185580
hsa-mir-335-5p	MIMAT0000765	ASGR1	432	Microarray	18185580
hsa-mir-335-5p	MIMAT0000765	ASIP	434	Microarray	18185580
hsa-mir-335-5p	MIMAT0000765	ASTN1	460	Microarray	18185580
hsa-mir-335-5p	MIMAT0000765	ATOH1	474	Microarray	18185580
hsa-mir-335-5p	MIMAT0000765	ATP1B2	482	Microarray	18185580
hsa-mir-335-5p	MIMAT0000765	ATP2B4	493	Microarray	18185580
hsa-mir-335-5p	MIMAT0000765	ATP6V0A1	535	Microarray	18185580
hsa-mir-335-5p	MIMAT0000765	ATP7A	538	Microarray	18185580
hsa-mir-335-5p	MIMAT0000765	AVP	551	Microarray	18185580
hsa-mir-335-5p	MIMAT0000765	AVPR1B	553	Microarray	18185580
hsa-mir-335-5p	MIMAT0000765	BAAT	570	Microarray	18185580
hsa-mir-335-5p	MIMAT0000765	ADGRB3	577	Microarray	18185580
hsa-mir-335-5p	MIMAT0000765	NKX3-2	579	Microarray	18185580
hsa-mir-335-5p	MIMAT0000765	BCHE	590	Microarray	18185580
hsa-mir-335-5p	MIMAT0000765	BCL2A1	597	Microarray	18185580
hsa-mir-335-5p	MIMAT0000765	BCL2L2	599	Luciferase reporter assay//qRT-PCR//Western blot	21822301|23740614
hsa-mir-335-5p	MIMAT0000765	BCL6	604	Microarray	18185580
hsa-mir-335-5p	MIMAT0000765	BCL7A	605	Microarray	18185580
hsa-mir-335-5p	MIMAT0000765	OPN1SW	611	Microarray	18185580
hsa-mir-335-5p	MIMAT0000765	CFB	629	Microarray	18185580
hsa-mir-335-5p	MIMAT0000765	BIK	638	Microarray	18185580
hsa-mir-335-5p	MIMAT0000765	BNC1	646	Microarray	18185580
hsa-mir-335-5p	MIMAT0000765	BMP1	649	Microarray	18185580
hsa-mir-335-5p	MIMAT0000765	BMP2	650	Microarray	18185580
hsa-mir-335-5p	MIMAT0000765	DST	667	Microarray	18185580
hsa-mir-335-5p	MIMAT0000765	BRCA1	672	Western blot	21618216
hsa-mir-335-5p	MIMAT0000765	KLF9	687	Microarray	18185580
hsa-mir-335-5p	MIMAT0000765	SERPING1	710	Microarray	18185580
hsa-mir-335-5p	MIMAT0000765	C1QA	712	Microarray	18185580
hsa-mir-335-5p	MIMAT0000765	C1S	716	Microarray	18185580
hsa-mir-335-5p	MIMAT0000765	C2	717	Microarray	18185580
hsa-mir-335-5p	MIMAT0000765	C5AR1	728	Microarray	18185580
hsa-mir-335-5p	MIMAT0000765	C8A	731	Microarray	18185580
hsa-mir-335-5p	MIMAT0000765	C8G	733	Microarray	18185580
hsa-mir-335-5p	MIMAT0000765	MRPL49	740	HITS-CLIP	23824327
hsa-mir-335-5p	MIMAT0000765	MPPED2	744	Microarray	18185580
hsa-mir-335-5p	MIMAT0000765	DAGLA	747	Microarray	18185580
hsa-mir-335-5p	MIMAT0000765	LDLRAD4	753	Microarray	18185580
hsa-mir-335-5p	MIMAT0000765	CA3	761	Microarray	18185580
hsa-mir-335-5p	MIMAT0000765	CA5A	763	Microarray	18185580
hsa-mir-335-5p	MIMAT0000765	CA12	771	Microarray	18185580
hsa-mir-335-5p	MIMAT0000765	CACNA1B	774	Microarray	18185580
hsa-mir-335-5p	MIMAT0000765	DDR1	780	Microarray	18185580
hsa-mir-335-5p	MIMAT0000765	CACNB3	784	Microarray	18185580
hsa-mir-335-5p	MIMAT0000765	CACNG1	786	Microarray	18185580
hsa-mir-335-5p	MIMAT0000765	CALB2	794	Microarray	18185580
hsa-mir-335-5p	MIMAT0000765	CALM3	808	PAR-CLIP	26701625
hsa-mir-335-5p	MIMAT0000765	CAMLG	819	PAR-CLIP	27292025
hsa-mir-335-5p	MIMAT0000765	CASQ1	844	Microarray	18185580
hsa-mir-335-5p	MIMAT0000765	RUNX2	860	Luciferase reporter assay//Microarray//qRT-PCR//Western blot	21164520
hsa-mir-335-5p	MIMAT0000765	CCND2	894	Microarray	18185580
hsa-mir-335-5p	MIMAT0000765	CCNG2	901	Microarray	18185580
hsa-mir-335-5p	MIMAT0000765	CCNT1	904	PAR-CLIP	27292025
hsa-mir-335-5p	MIMAT0000765	CD1D	912	Microarray	18185580
hsa-mir-335-5p	MIMAT0000765	CD5L	922	Microarray	18185580
hsa-mir-335-5p	MIMAT0000765	CD8A	925	Microarray	18185580
hsa-mir-335-5p	MIMAT0000765	CD9	928	Microarray	18185580
hsa-mir-335-5p	MIMAT0000765	CD14	929	Microarray	18185580
hsa-mir-335-5p	MIMAT0000765	CD22	933	Microarray	18185580
hsa-mir-335-5p	MIMAT0000765	CD24P4	938	Microarray	18185580
hsa-mir-335-5p	MIMAT0000765	CD27	939	Microarray	18185580
hsa-mir-335-5p	MIMAT0000765	CD33	945	Microarray	18185580
hsa-mir-335-5p	MIMAT0000765	CD36	948	Microarray	18185580
hsa-mir-335-5p	MIMAT0000765	CD37	951	Microarray	18185580
hsa-mir-335-5p	MIMAT0000765	CD38	952	Microarray	18185580
hsa-mir-335-5p	MIMAT0000765	ENTPD3	956	Microarray	18185580
hsa-mir-335-5p	MIMAT0000765	CD69	969	Microarray	18185580
hsa-mir-335-5p	MIMAT0000765	CD79A	973	Microarray	18185580
hsa-mir-335-5p	MIMAT0000765	CDA	978	Microarray	18185580
hsa-mir-335-5p	MIMAT0000765	CDH3	1001	Microarray	18185580
hsa-mir-335-5p	MIMAT0000765	CDH5	1003	Microarray	18185580
hsa-mir-335-5p	MIMAT0000765	CDH11	1009	Microarray	18185580
hsa-mir-335-5p	MIMAT0000765	CDKN1A	1026	Microarray	18185580
hsa-mir-335-5p	MIMAT0000765	CDKN1C	1028	Microarray	18185580
hsa-mir-335-5p	MIMAT0000765	CDR1	1038	Microarray	18185580
hsa-mir-335-5p	MIMAT0000765	CDS1	1040	Microarray	18185580
hsa-mir-335-5p	MIMAT0000765	CDX2	1045	Microarray	18185580
hsa-mir-335-5p	MIMAT0000765	CDX4	1046	Microarray	18185580
hsa-mir-335-5p	MIMAT0000765	CEACAM5	1048	Microarray	18185580
hsa-mir-335-5p	MIMAT0000765	CEL	1056	Microarray	18185580
hsa-mir-335-5p	MIMAT0000765	CFTR	1080	Microarray	18185580
hsa-mir-335-5p	MIMAT0000765	CGA	1081	Microarray	18185580
hsa-mir-335-5p	MIMAT0000765	CEACAM3	1084	Microarray	18185580
hsa-mir-335-5p	MIMAT0000765	CEACAM8	1088	Microarray	18185580
hsa-mir-335-5p	MIMAT0000765	CHAT	1103	Microarray	18185580
hsa-mir-335-5p	MIMAT0000765	CHI3L2	1117	Microarray	18185580
hsa-mir-335-5p	MIMAT0000765	CHRM2	1129	Microarray	18185580
hsa-mir-335-5p	MIMAT0000765	LYST	1130	Microarray	18185580
hsa-mir-335-5p	MIMAT0000765	CHRM3	1131	Microarray	18185580
hsa-mir-335-5p	MIMAT0000765	CHRNA7	1139	Microarray	18185580
hsa-mir-335-5p	MIMAT0000765	CHRNB4	1143	Microarray	18185580
hsa-mir-335-5p	MIMAT0000765	CLCN2	1181	Microarray	18185580
hsa-mir-335-5p	MIMAT0000765	CLCN3	1182	Microarray	18185580
hsa-mir-335-5p	MIMAT0000765	CLCN6	1185	Microarray	18185580
hsa-mir-335-5p	MIMAT0000765	CLIC2	1193	Microarray	18185580
hsa-mir-335-5p	MIMAT0000765	CCR4	1233	Microarray	18185580
hsa-mir-335-5p	MIMAT0000765	CCR7	1236	Microarray	18185580
hsa-mir-335-5p	MIMAT0000765	CNGB1	1258	Microarray	18185580
hsa-mir-335-5p	MIMAT0000765	PLK3	1263	Microarray	18185580
hsa-mir-335-5p	MIMAT0000765	COL3A1	1281	Microarray	18185580
hsa-mir-335-5p	MIMAT0000765	COL4A5	1287	Microarray	18185580
hsa-mir-335-5p	MIMAT0000765	COL6A1	1291	Microarray	18185580
hsa-mir-335-5p	MIMAT0000765	COL8A2	1296	Microarray	18185580
hsa-mir-335-5p	MIMAT0000765	COL9A2	1298	Microarray	18185580
hsa-mir-335-5p	MIMAT0000765	COL9A3	1299	Microarray	18185580
hsa-mir-335-5p	MIMAT0000765	COL10A1	1300	Microarray	18185580
hsa-mir-335-5p	MIMAT0000765	COL11A1	1301	Microarray	18185580
hsa-mir-335-5p	MIMAT0000765	COL15A1	1306	Microarray	18185580
hsa-mir-335-5p	MIMAT0000765	COPA	1314	Microarray	18185580
hsa-mir-335-5p	MIMAT0000765	MAP3K8	1326	Microarray	18185580
hsa-mir-335-5p	MIMAT0000765	COX8A	1351	PAR-CLIP	27292025
hsa-mir-335-5p	MIMAT0000765	CPE	1363	Microarray	18185580
hsa-mir-335-5p	MIMAT0000765	CLDN4	1364	Microarray	18185580
hsa-mir-335-5p	MIMAT0000765	CLDN7	1366	Microarray	18185580
hsa-mir-335-5p	MIMAT0000765	CPT1B	1375	Microarray	18185580
hsa-mir-335-5p	MIMAT0000765	CRABP1	1381	Microarray	18185580
hsa-mir-335-5p	MIMAT0000765	ATF2	1386	Microarray	18185580
hsa-mir-335-5p	MIMAT0000765	CRHR2	1395	Microarray	18185580
hsa-mir-335-5p	MIMAT0000765	CRIP2	1397	Microarray	18185580
hsa-mir-335-5p	MIMAT0000765	CRKL	1399	Luciferase reporter assay//qRT-PCR//Western blot	28239297
hsa-mir-335-5p	MIMAT0000765	HAPLN1	1404	Microarray	18185580
hsa-mir-335-5p	MIMAT0000765	CRYBA1	1411	Microarray	18185580
hsa-mir-335-5p	MIMAT0000765	CRYBA2	1412	Microarray	18185580
hsa-mir-335-5p	MIMAT0000765	CRYGC	1420	Microarray	18185580
hsa-mir-335-5p	MIMAT0000765	CRYGS	1427	Microarray	18185580
hsa-mir-335-5p	MIMAT0000765	CSF1	1435	Microarray	18185580
hsa-mir-335-5p	MIMAT0000765	CSN3	1448	Microarray	18185580
hsa-mir-335-5p	MIMAT0000765	CST1	1469	Microarray	18185580
hsa-mir-335-5p	MIMAT0000765	CST2	1470	Microarray	18185580
hsa-mir-335-5p	MIMAT0000765	CST3	1471	Microarray	18185580
hsa-mir-335-5p	MIMAT0000765	CST4	1472	Microarray	18185580
hsa-mir-335-5p	MIMAT0000765	CST6	1474	Microarray	18185580
hsa-mir-335-5p	MIMAT0000765	CTH	1491	Microarray	18185580
hsa-mir-335-5p	MIMAT0000765	CTNND1	1500	Microarray	18185580
hsa-mir-335-5p	MIMAT0000765	CTRB1	1504	Microarray	18185580
hsa-mir-335-5p	MIMAT0000765	CTSD	1509	Microarray	18185580
hsa-mir-335-5p	MIMAT0000765	CTSW	1521	Microarray	18185580
hsa-mir-335-5p	MIMAT0000765	CYB561	1534	Microarray	18185580
hsa-mir-335-5p	MIMAT0000765	CYP2E1	1571	Microarray	18185580
hsa-mir-335-5p	MIMAT0000765	CYP2F1	1572	Microarray	18185580
hsa-mir-335-5p	MIMAT0000765	CYP3A5	1577	Microarray	18185580
hsa-mir-335-5p	MIMAT0000765	CYP7A1	1581	Microarray	18185580
hsa-mir-335-5p	MIMAT0000765	CYP19A1	1588	Microarray	18185580
hsa-mir-335-5p	MIMAT0000765	CYP21A2	1589	Microarray	18185580
hsa-mir-335-5p	MIMAT0000765	CYP21A1P	1590	Microarray	18185580
hsa-mir-335-5p	MIMAT0000765	CYP26A1	1592	Microarray	18185580
hsa-mir-335-5p	MIMAT0000765	CYP51A1	1595	Microarray	18185580
hsa-mir-335-5p	MIMAT0000765	DAB2	1601	Microarray	18185580
hsa-mir-335-5p	MIMAT0000765	DACH1	1602	Microarray	18185580
hsa-mir-335-5p	MIMAT0000765	DAP	1611	Microarray	18185580
hsa-mir-335-5p	MIMAT0000765	DAZL	1618	Microarray	18185580
hsa-mir-335-5p	MIMAT0000765	DBH	1621	Microarray	18185580
hsa-mir-335-5p	MIMAT0000765	ACE	1636	Microarray	18185580
hsa-mir-335-5p	MIMAT0000765	DDIT3	1649	Microarray	18185580
hsa-mir-335-5p	MIMAT0000765	DDX6	1656	PAR-CLIP	22012620
hsa-mir-335-5p	MIMAT0000765	DMXL1	1657	Microarray	18185580
hsa-mir-335-5p	MIMAT0000765	DEFA4	1669	Microarray	18185580
hsa-mir-335-5p	MIMAT0000765	DEFB4A	1673	Microarray	18185580
hsa-mir-335-5p	MIMAT0000765	DHCR7	1717	Microarray	18185580
hsa-mir-335-5p	MIMAT0000765	DHCR24	1718	Microarray	18185580
hsa-mir-335-5p	MIMAT0000765	2020-09-01	1731	Microarray	18185580
hsa-mir-335-5p	MIMAT0000765	DIO1	1733	Microarray	18185580
hsa-mir-335-5p	MIMAT0000765	DLG2	1740	Microarray	18185580
hsa-mir-335-5p	MIMAT0000765	DLG3	1741	Microarray	18185580
hsa-mir-335-5p	MIMAT0000765	DLX5	1749	Microarray	18185580
hsa-mir-335-5p	MIMAT0000765	DMPK	1760	Microarray	18185580
hsa-mir-335-5p	MIMAT0000765	DNASE1L3	1776	Microarray	18185580
hsa-mir-335-5p	MIMAT0000765	DYNC1I1	1780	Microarray	18185580
hsa-mir-335-5p	MIMAT0000765	DNMT3B	1789	Microarray	18185580
hsa-mir-335-5p	MIMAT0000765	SLC26A3	1811	Microarray	18185580
hsa-mir-335-5p	MIMAT0000765	DRD5	1816	Microarray	18185580
hsa-mir-335-5p	MIMAT0000765	DSC2	1824	Microarray	18185580
hsa-mir-335-5p	MIMAT0000765	RCAN1	1827	Microarray	18185580
hsa-mir-335-5p	MIMAT0000765	TSC22D3	1831	Microarray	18185580
hsa-mir-335-5p	MIMAT0000765	DTX1	1840	Microarray	18185580
hsa-mir-335-5p	MIMAT0000765	DUSP5	1847	Microarray	18185580
hsa-mir-335-5p	MIMAT0000765	DUSP6	1848	Microarray	18185580
hsa-mir-335-5p	MIMAT0000765	DYRK1A	1859	Microarray	18185580
hsa-mir-335-5p	MIMAT0000765	E2F5	1875	Microarray	18185580
hsa-mir-335-5p	MIMAT0000765	EBF1	1879	Microarray	18185580
hsa-mir-335-5p	MIMAT0000765	ECE1	1889	Microarray	18185580
hsa-mir-335-5p	MIMAT0000765	EFNA1	1942	Microarray	18185580
hsa-mir-335-5p	MIMAT0000765	EFNA2	1943	Microarray	18185580
hsa-mir-335-5p	MIMAT0000765	EFNA5	1946	Microarray	18185580
hsa-mir-335-5p	MIMAT0000765	CELSR3	1951	Microarray	18185580
hsa-mir-335-5p	MIMAT0000765	MEGF9	1955	Microarray	18185580
hsa-mir-335-5p	MIMAT0000765	EGFR	1956	Microarray	18185580
hsa-mir-335-5p	MIMAT0000765	EGR3	1960	Microarray	18185580
hsa-mir-335-5p	MIMAT0000765	SERPINB1	1992	Microarray	18185580
hsa-mir-335-5p	MIMAT0000765	EMP1	2012	Microarray	18185580
hsa-mir-335-5p	MIMAT0000765	ADGRE1	2015	Microarray	18185580
hsa-mir-335-5p	MIMAT0000765	EMX2	2018	Microarray	18185580
hsa-mir-335-5p	MIMAT0000765	EPHA1	2041	Microarray	18185580
hsa-mir-335-5p	MIMAT0000765	EPHA4	2043	Microarray//PAR-CLIP	18185580|21572407
hsa-mir-335-5p	MIMAT0000765	EPHB4	2050	Microarray	18185580
hsa-mir-335-5p	MIMAT0000765	EPOR	2057	Microarray	18185580
hsa-mir-335-5p	MIMAT0000765	NR2F6	2063	Microarray	18185580
hsa-mir-335-5p	MIMAT0000765	EREG	2069	Microarray	18185580
hsa-mir-335-5p	MIMAT0000765	ESR2	2100	Microarray	18185580
hsa-mir-335-5p	MIMAT0000765	ESRRB	2103	Microarray	18185580
hsa-mir-335-5p	MIMAT0000765	ETV1	2115	Microarray	18185580
hsa-mir-335-5p	MIMAT0000765	ETV5	2119	Microarray	18185580
hsa-mir-335-5p	MIMAT0000765	EVC	2121	Microarray	18185580
hsa-mir-335-5p	MIMAT0000765	EXTL3	2137	Microarray	18185580
hsa-mir-335-5p	MIMAT0000765	F3	2152	PAR-CLIP	27292025
hsa-mir-335-5p	MIMAT0000765	F10	2159	Microarray	18185580
hsa-mir-335-5p	MIMAT0000765	F13B	2165	Microarray	18185580
hsa-mir-335-5p	MIMAT0000765	FABP4	2167	Microarray	18185580
hsa-mir-335-5p	MIMAT0000765	FABP1	2168	Microarray	18185580
hsa-mir-335-5p	MIMAT0000765	FABP6	2172	Microarray	18185580
hsa-mir-335-5p	MIMAT0000765	ACSL1	2180	Microarray	18185580
hsa-mir-335-5p	MIMAT0000765	ACSL3	2181	Microarray	18185580
hsa-mir-335-5p	MIMAT0000765	PTK2B	2185	Microarray	18185580
hsa-mir-335-5p	MIMAT0000765	BPTF	2186	Microarray	18185580
hsa-mir-335-5p	MIMAT0000765	FBLN2	2199	Microarray	18185580
hsa-mir-335-5p	MIMAT0000765	FBN2	2201	Microarray	18185580
hsa-mir-335-5p	MIMAT0000765	MS4A2	2206	Microarray	18185580
hsa-mir-335-5p	MIMAT0000765	FCGRT	2217	Microarray	18185580
hsa-mir-335-5p	MIMAT0000765	FDFT1	2222	Microarray	18185580
hsa-mir-335-5p	MIMAT0000765	FGF4	2249	Microarray	18185580
hsa-mir-335-5p	MIMAT0000765	FGF8	2253	Microarray	18185580
hsa-mir-335-5p	MIMAT0000765	FGF10	2255	Microarray	18185580
hsa-mir-335-5p	MIMAT0000765	FGF11	2256	Microarray	18185580
hsa-mir-335-5p	MIMAT0000765	FHL1	2273	Microarray	18185580
hsa-mir-335-5p	MIMAT0000765	VEGFD	2277	Microarray	18185580
hsa-mir-335-5p	MIMAT0000765	FOXI1	2299	Microarray	18185580
hsa-mir-335-5p	MIMAT0000765	FOXD2	2306	Microarray	18185580
hsa-mir-335-5p	MIMAT0000765	FOXO1	2308	Microarray	18185580
hsa-mir-335-5p	MIMAT0000765	FOXO3	2309	Microarray	18185580
hsa-mir-335-5p	MIMAT0000765	FLT3	2322	Microarray	18185580
hsa-mir-335-5p	MIMAT0000765	FOLR2	2350	Microarray	18185580
hsa-mir-335-5p	MIMAT0000765	FOS	2353	Microarray	18185580
hsa-mir-335-5p	MIMAT0000765	FPR1	2357	Microarray	18185580
hsa-mir-335-5p	MIMAT0000765	FRK	2444	Microarray	18185580
hsa-mir-335-5p	MIMAT0000765	ADAM2	2515	Microarray	18185580
hsa-mir-335-5p	MIMAT0000765	G6PD	2539	Microarray	18185580
hsa-mir-335-5p	MIMAT0000765	GAGE1	2543	Microarray	18185580
hsa-mir-335-5p	MIMAT0000765	GABBR1	2550	Microarray	18185580
hsa-mir-335-5p	MIMAT0000765	GABRA1	2554	Microarray	18185580
hsa-mir-335-5p	MIMAT0000765	GABRP	2568	Microarray	18185580
hsa-mir-335-5p	MIMAT0000765	GAGE2C	2574	Microarray	18185580
hsa-mir-335-5p	MIMAT0000765	LRRC32	2615	Microarray	18185580
hsa-mir-335-5p	MIMAT0000765	GATA1	2623	Microarray	18185580
hsa-mir-335-5p	MIMAT0000765	GBP2	2634	Microarray	18185580
hsa-mir-335-5p	MIMAT0000765	GBX2	2637	Microarray	18185580
hsa-mir-335-5p	MIMAT0000765	GC	2638	Microarray	18185580
hsa-mir-335-5p	MIMAT0000765	GCH1	2643	Microarray	18185580
hsa-mir-335-5p	MIMAT0000765	GCK	2645	Microarray	18185580
hsa-mir-335-5p	MIMAT0000765	GCNT2	2651	Microarray	18185580
hsa-mir-335-5p	MIMAT0000765	OPN1MW	2652	Microarray	18185580
hsa-mir-335-5p	MIMAT0000765	GDF9	2661	Microarray	18185580
hsa-mir-335-5p	MIMAT0000765	GDF10	2662	Microarray	18185580
hsa-mir-335-5p	MIMAT0000765	GEM	2669	Microarray	18185580
hsa-mir-335-5p	MIMAT0000765	GFAP	2670	Microarray	18185580
hsa-mir-335-5p	MIMAT0000765	GFPT1	2673	Microarray	18185580
hsa-mir-335-5p	MIMAT0000765	GGT5	2687	Microarray	18185580
hsa-mir-335-5p	MIMAT0000765	GIP	2695	Microarray	18185580
hsa-mir-335-5p	MIMAT0000765	GJA8	2703	Microarray	18185580
hsa-mir-335-5p	MIMAT0000765	GJB1	2705	Microarray	18185580
hsa-mir-335-5p	MIMAT0000765	GJB2	2706	Microarray	18185580
hsa-mir-335-5p	MIMAT0000765	GJB5	2709	Microarray	18185580
hsa-mir-335-5p	MIMAT0000765	GLG1	2734	Microarray	18185580
hsa-mir-335-5p	MIMAT0000765	GLI1	2735	Microarray	18185580
hsa-mir-335-5p	MIMAT0000765	GLRA2	2742	Microarray	18185580
hsa-mir-335-5p	MIMAT0000765	GLS	2744	Microarray	18185580
hsa-mir-335-5p	MIMAT0000765	GNA12	2768	HITS-CLIP	23824327
hsa-mir-335-5p	MIMAT0000765	GNGT1	2792	Microarray	18185580
hsa-mir-335-5p	MIMAT0000765	GNGT2	2793	Microarray	18185580
hsa-mir-335-5p	MIMAT0000765	GNS	2799	Microarray	18185580
hsa-mir-335-5p	MIMAT0000765	GOLGB1	2804	Microarray	18185580
hsa-mir-335-5p	MIMAT0000765	GP9	2815	Microarray	18185580
hsa-mir-335-5p	MIMAT0000765	GPD2	2820	Microarray	18185580
hsa-mir-335-5p	MIMAT0000765	GPR17	2840	Microarray	18185580
hsa-mir-335-5p	MIMAT0000765	GPR22	2845	Microarray	18185580
hsa-mir-335-5p	MIMAT0000765	GPER1	2852	Microarray	18185580
hsa-mir-335-5p	MIMAT0000765	GPR34	2857	Microarray	18185580
hsa-mir-335-5p	MIMAT0000765	GPR37	2861	Microarray	18185580
hsa-mir-335-5p	MIMAT0000765	FFAR1	2864	Microarray	18185580
hsa-mir-335-5p	MIMAT0000765	MKNK2	2872	Microarray	18185580
hsa-mir-335-5p	MIMAT0000765	GPX2	2877	Microarray	18185580
hsa-mir-335-5p	MIMAT0000765	GRB7	2886	Microarray	18185580
hsa-mir-335-5p	MIMAT0000765	GRB10	2887	Microarray	18185580
hsa-mir-335-5p	MIMAT0000765	GRIA1	2890	Microarray	18185580
hsa-mir-335-5p	MIMAT0000765	GRIK4	2900	Microarray	18185580
hsa-mir-335-5p	MIMAT0000765	GRIN2D	2906	Microarray	18185580
hsa-mir-335-5p	MIMAT0000765	GRM3	2913	Microarray	18185580
hsa-mir-335-5p	MIMAT0000765	GRM4	2914	Luciferase reporter assay	26314506
hsa-mir-335-5p	MIMAT0000765	GRM5	2915	Microarray	18185580
hsa-mir-335-5p	MIMAT0000765	CXCL2	2920	Microarray	18185580
hsa-mir-335-5p	MIMAT0000765	CXCL3	2921	Microarray	18185580
hsa-mir-335-5p	MIMAT0000765	GSN	2934	Microarray	18185580
hsa-mir-335-5p	MIMAT0000765	GUCY1A2	2977	Microarray	18185580
hsa-mir-335-5p	MIMAT0000765	GUCA2B	2981	Microarray	18185580
hsa-mir-335-5p	MIMAT0000765	GZMK	3003	Microarray	18185580
hsa-mir-335-5p	MIMAT0000765	HBE1	3046	Microarray	18185580
hsa-mir-335-5p	MIMAT0000765	SERPIND1	3053	Microarray	18185580
hsa-mir-335-5p	MIMAT0000765	HCRTR1	3061	Microarray	18185580
hsa-mir-335-5p	MIMAT0000765	CFHR2	3080	Microarray	18185580
hsa-mir-335-5p	MIMAT0000765	HGD	3081	Microarray	18185580
hsa-mir-335-5p	MIMAT0000765	HGFAC	3083	Microarray	18185580
hsa-mir-335-5p	MIMAT0000765	HIC1	3090	Microarray	18185580
hsa-mir-335-5p	MIMAT0000765	HLA-DMA	3108	Microarray	18185580
hsa-mir-335-5p	MIMAT0000765	HLA-DRB5	3127	Microarray	18185580
hsa-mir-335-5p	MIMAT0000765	HMGB3	3149	Microarray	18185580
hsa-mir-335-5p	MIMAT0000765	HMGCR	3156	Microarray	18185580
hsa-mir-335-5p	MIMAT0000765	HMGCS1	3157	Microarray	18185580
hsa-mir-335-5p	MIMAT0000765	HMGA1	3159	Microarray	18185580
hsa-mir-335-5p	MIMAT0000765	HMOX1	3162	Microarray	18185580
hsa-mir-335-5p	MIMAT0000765	NR4A1	3164	Microarray	18185580
hsa-mir-335-5p	MIMAT0000765	FOXA2	3170	Luciferase reporter assay//Microarray//qRT-PCR//Western blot	18185580|24449834
hsa-mir-335-5p	MIMAT0000765	FOXA3	3171	Microarray	18185580
hsa-mir-335-5p	MIMAT0000765	HOXA2	3199	Microarray	18185580
hsa-mir-335-5p	MIMAT0000765	HOXA11	3207	Microarray	18185580
hsa-mir-335-5p	MIMAT0000765	HOXB1	3211	Microarray	18185580
hsa-mir-335-5p	MIMAT0000765	HOXB3	3213	PAR-CLIP	23446348|21572407
hsa-mir-335-5p	MIMAT0000765	HOXC6	3223	Microarray	18185580
hsa-mir-335-5p	MIMAT0000765	HOXD3	3232	PAR-CLIP	23592263|26701625
hsa-mir-335-5p	MIMAT0000765	AGFG2	3268	Microarray	18185580
hsa-mir-335-5p	MIMAT0000765	HRC	3270	Microarray	18185580
hsa-mir-335-5p	MIMAT0000765	HRH2	3274	Microarray	18185580
hsa-mir-335-5p	MIMAT0000765	HSD3B2	3284	Microarray	18185580
hsa-mir-335-5p	MIMAT0000765	HSD11B1	3290	Microarray	18185580
hsa-mir-335-5p	MIMAT0000765	HSD17B3	3293	Microarray	18185580
hsa-mir-335-5p	MIMAT0000765	DNAJA1	3301	PAR-CLIP	23446348|21572407
hsa-mir-335-5p	MIMAT0000765	HSPA1A	3303	Microarray	18185580
hsa-mir-335-5p	MIMAT0000765	HSPA1B	3304	Microarray	18185580
hsa-mir-335-5p	MIMAT0000765	HSPA1L	3305	Microarray	18185580
hsa-mir-335-5p	MIMAT0000765	HSPA5	3309	Microarray	18185580
hsa-mir-335-5p	MIMAT0000765	HSP90AB1	3326	PAR-CLIP	23592263|24398324|23446348|21572407|20371350|26701625
hsa-mir-335-5p	MIMAT0000765	HSPG2	3339	Microarray	18185580
hsa-mir-335-5p	MIMAT0000765	HTN3	3347	Microarray	18185580
hsa-mir-335-5p	MIMAT0000765	HTR1A	3350	Microarray	18185580
hsa-mir-335-5p	MIMAT0000765	HTR1D	3352	Microarray	18185580
hsa-mir-335-5p	MIMAT0000765	HTR7	3363	Microarray	18185580
hsa-mir-335-5p	MIMAT0000765	TNC	3371	Immunohistochemistry//Luciferase reporter assay//Microarray//qRT-PCR	18185580|23806264
hsa-mir-335-5p	MIMAT0000765	IAPP	3375	Microarray	18185580
hsa-mir-335-5p	MIMAT0000765	ICAM1	3383	Microarray	18185580
hsa-mir-335-5p	MIMAT0000765	ID4	3400	PAR-CLIP//Reporter assay//Western blot	21618216|20371350
hsa-mir-335-5p	MIMAT0000765	IDH1	3417	Microarray	18185580
hsa-mir-335-5p	MIMAT0000765	IDUA	3425	Microarray	18185580
hsa-mir-335-5p	MIMAT0000765	CFI	3426	Microarray	18185580
hsa-mir-335-5p	MIMAT0000765	IFI16	3428	Microarray	18185580
hsa-mir-335-5p	MIMAT0000765	IFNA21	3452	Microarray	18185580
hsa-mir-335-5p	MIMAT0000765	IGF1R	3480	PAR-CLIP//Reporter assay//Western blot	21618216|20371350
hsa-mir-335-5p	MIMAT0000765	IGFBP2	3485	Microarray	18185580
hsa-mir-335-5p	MIMAT0000765	IGFBP4	3487	Microarray	18185580
hsa-mir-335-5p	MIMAT0000765	IGLC1	3537	Microarray	18185580
hsa-mir-335-5p	MIMAT0000765	IGLC2	3538	Microarray	18185580
hsa-mir-335-5p	MIMAT0000765	IGLC3	3539	Microarray	18185580
hsa-mir-335-5p	MIMAT0000765	IKBKB	3551	Microarray	18185580
hsa-mir-335-5p	MIMAT0000765	IL1A	3552	Microarray	18185580
hsa-mir-335-5p	MIMAT0000765	IL4	3565	Microarray	18185580
hsa-mir-335-5p	MIMAT0000765	IL5	3567	Microarray	18185580
hsa-mir-335-5p	MIMAT0000765	IL6	3569	Microarray	18185580
hsa-mir-335-5p	MIMAT0000765	IL6ST	3572	Microarray	18185580
hsa-mir-335-5p	MIMAT0000765	IL7	3574	Microarray	18185580
hsa-mir-335-5p	MIMAT0000765	CXCL8	3576	Microarray	18185580
hsa-mir-335-5p	MIMAT0000765	CXCR1	3577	Microarray	18185580
hsa-mir-335-5p	MIMAT0000765	CXCR2	3579	Microarray	18185580
hsa-mir-335-5p	MIMAT0000765	TNFRSF9	3604	Microarray	18185580
hsa-mir-335-5p	MIMAT0000765	IL17A	3605	Microarray	18185580
hsa-mir-335-5p	MIMAT0000765	INHBB	3625	Microarray	18185580
hsa-mir-335-5p	MIMAT0000765	INPPL1	3636	Microarray	18185580
hsa-mir-335-5p	MIMAT0000765	INSIG1	3638	Microarray	18185580
hsa-mir-335-5p	MIMAT0000765	IRAK2	3656	Microarray	18185580
hsa-mir-335-5p	MIMAT0000765	IRF2	3660	Microarray	18185580
hsa-mir-335-5p	MIMAT0000765	IRF6	3664	Microarray	18185580
hsa-mir-335-5p	MIMAT0000765	ISG20	3669	Microarray	18185580
hsa-mir-335-5p	MIMAT0000765	ITGA1	3672	Microarray	18185580
hsa-mir-335-5p	MIMAT0000765	ITGA2	3673	Microarray	18185580
hsa-mir-335-5p	MIMAT0000765	ITGB2	3689	Microarray	18185580
hsa-mir-335-5p	MIMAT0000765	ITGB4	3691	Microarray	18185580
hsa-mir-335-5p	MIMAT0000765	ITGB5	3693	Microarray	18185580
hsa-mir-335-5p	MIMAT0000765	ITGB6	3694	Microarray	18185580
hsa-mir-335-5p	MIMAT0000765	ITGB8	3696	Microarray	18185580
hsa-mir-335-5p	MIMAT0000765	ITIH1	3697	Microarray	18185580
hsa-mir-335-5p	MIMAT0000765	ITPR1	3708	Microarray	18185580
hsa-mir-335-5p	MIMAT0000765	ITPR2	3709	Microarray	18185580
hsa-mir-335-5p	MIMAT0000765	IVL	3713	Microarray	18185580
hsa-mir-335-5p	MIMAT0000765	JAG2	3714	Microarray	18185580
hsa-mir-335-5p	MIMAT0000765	JAK2	3717	Microarray	18185580
hsa-mir-335-5p	MIMAT0000765	JAK3	3718	Microarray	18185580
hsa-mir-335-5p	MIMAT0000765	JUND	3727	Microarray	18185580
hsa-mir-335-5p	MIMAT0000765	JUP	3728	Microarray	18185580
hsa-mir-335-5p	MIMAT0000765	KCNA4	3739	Microarray	18185580
hsa-mir-335-5p	MIMAT0000765	KCNC1	3746	Microarray	18185580
hsa-mir-335-5p	MIMAT0000765	KCNH1	3756	Microarray	18185580
hsa-mir-335-5p	MIMAT0000765	KCNH2	3757	Microarray	18185580
hsa-mir-335-5p	MIMAT0000765	KCNJ9	3765	Microarray	18185580
hsa-mir-335-5p	MIMAT0000765	KDR	3791	Microarray	18185580
hsa-mir-335-5p	MIMAT0000765	KIT	3815	Microarray	18185580
hsa-mir-335-5p	MIMAT0000765	KLRB1	3820	Microarray	18185580
hsa-mir-335-5p	MIMAT0000765	KLRC1	3821	Microarray	18185580
hsa-mir-335-5p	MIMAT0000765	KLRC2	3822	Microarray	18185580
hsa-mir-335-5p	MIMAT0000765	KLRC3	3823	Microarray	18185580
hsa-mir-335-5p	MIMAT0000765	KPNA5	3841	PAR-CLIP	22100165
hsa-mir-335-5p	MIMAT0000765	KRT4	3851	Microarray	18185580
hsa-mir-335-5p	MIMAT0000765	KRT5	3852	Microarray	18185580
hsa-mir-335-5p	MIMAT0000765	KRT19	3880	Microarray	18185580
hsa-mir-335-5p	MIMAT0000765	KRT32	3882	Microarray	18185580
hsa-mir-335-5p	MIMAT0000765	L1CAM	3897	Microarray	18185580
hsa-mir-335-5p	MIMAT0000765	LAIR2	3904	Microarray	18185580
hsa-mir-335-5p	MIMAT0000765	LAMA5	3911	Microarray	18185580
hsa-mir-335-5p	MIMAT0000765	LAMB1	3912	Microarray	18185580
hsa-mir-335-5p	MIMAT0000765	LBP	3929	Microarray	18185580
hsa-mir-335-5p	MIMAT0000765	LCK	3932	Microarray	18185580
hsa-mir-335-5p	MIMAT0000765	LCN1	3933	Microarray	18185580
hsa-mir-335-5p	MIMAT0000765	LDLR	3949	Microarray	18185580
hsa-mir-335-5p	MIMAT0000765	LEPR	3953	Microarray	18185580
hsa-mir-335-5p	MIMAT0000765	LFNG	3955	Microarray	18185580
hsa-mir-335-5p	MIMAT0000765	LGALS9	3965	Microarray	18185580
hsa-mir-335-5p	MIMAT0000765	LIF	3976	Microarray	18185580
hsa-mir-335-5p	MIMAT0000765	LIFR	3977	Microarray	18185580
hsa-mir-335-5p	MIMAT0000765	LIM2	3982	Microarray	18185580
hsa-mir-335-5p	MIMAT0000765	ABLIM1	3983	Microarray	18185580
hsa-mir-335-5p	MIMAT0000765	LIPA	3988	Microarray	18185580
hsa-mir-335-5p	MIMAT0000765	FADS1	3992	Microarray	18185580
hsa-mir-335-5p	MIMAT0000765	LLGL2	3993	Microarray//PAR-CLIP	18185580|21572407
hsa-mir-335-5p	MIMAT0000765	LOX	4015	Microarray	18185580
hsa-mir-335-5p	MIMAT0000765	LOXL1	4016	Microarray	18185580
hsa-mir-335-5p	MIMAT0000765	LRP1	4035	Microarray	18185580
hsa-mir-335-5p	MIMAT0000765	LRP6	4040	Microarray	18185580
hsa-mir-335-5p	MIMAT0000765	LRP5	4041	Microarray	18185580
hsa-mir-335-5p	MIMAT0000765	LSAMP	4045	Microarray	18185580
hsa-mir-335-5p	MIMAT0000765	LSP1	4046	Microarray	18185580
hsa-mir-335-5p	MIMAT0000765	LSS	4047	Microarray	18185580
hsa-mir-335-5p	MIMAT0000765	LTBP1	4052	Microarray	18185580
hsa-mir-335-5p	MIMAT0000765	LTBP2	4053	Microarray	18185580
hsa-mir-335-5p	MIMAT0000765	LTC4S	4056	Microarray	18185580
hsa-mir-335-5p	MIMAT0000765	LTK	4058	Microarray	18185580
hsa-mir-335-5p	MIMAT0000765	LY6H	4062	Microarray	18185580
hsa-mir-335-5p	MIMAT0000765	LYL1	4066	Microarray	18185580
hsa-mir-335-5p	MIMAT0000765	TACSTD2	4070	Microarray	18185580
hsa-mir-335-5p	MIMAT0000765	MXD1	4084	Microarray	18185580
hsa-mir-335-5p	MIMAT0000765	SMAD3	4088	Microarray	18185580
hsa-mir-335-5p	MIMAT0000765	MAGEB1	4112	Microarray	18185580
hsa-mir-335-5p	MIMAT0000765	MAN1A1	4121	Microarray	18185580
hsa-mir-335-5p	MIMAT0000765	MANBA	4126	Microarray	18185580
hsa-mir-335-5p	MIMAT0000765	MAOB	4129	PAR-CLIP	22012620
hsa-mir-335-5p	MIMAT0000765	MAP2	4133	Microarray	18185580
hsa-mir-335-5p	MIMAT0000765	MAT1A	4143	Microarray	18185580
hsa-mir-335-5p	MIMAT0000765	MATK	4145	Microarray	18185580
hsa-mir-335-5p	MIMAT0000765	MBNL1	4154	PAR-CLIP	22012620
hsa-mir-335-5p	MIMAT0000765	CHST6	4166	HITS-CLIP//Microarray	18185580|23313552
hsa-mir-335-5p	MIMAT0000765	CD46	4179	Microarray	18185580
hsa-mir-335-5p	MIMAT0000765	MDFI	4188	Microarray	18185580
hsa-mir-335-5p	MIMAT0000765	DNAJB9	4189	Microarray	18185580
hsa-mir-335-5p	MIMAT0000765	MDM2	4193	PAR-CLIP	24398324
hsa-mir-335-5p	MIMAT0000765	MEF2A	4205	Microarray	18185580
hsa-mir-335-5p	MIMAT0000765	MEF2D	4209	PAR-CLIP	23708386|22291592
hsa-mir-335-5p	MIMAT0000765	MEOX2	4223	Microarray	18185580
hsa-mir-335-5p	MIMAT0000765	MFGE8	4240	Microarray	18185580
hsa-mir-335-5p	MIMAT0000765	MFNG	4242	Microarray	18185580
hsa-mir-335-5p	MIMAT0000765	MGAT3	4248	Microarray	18185580
hsa-mir-335-5p	MIMAT0000765	SCGB2A2	4250	Microarray	18185580
hsa-mir-335-5p	MIMAT0000765	MGP	4256	Microarray	18185580
hsa-mir-335-5p	MIMAT0000765	CIITA	4261	Microarray	18185580
hsa-mir-335-5p	MIMAT0000765	CXCL9	4283	Microarray	18185580
hsa-mir-335-5p	MIMAT0000765	MLN	4295	Microarray	18185580
hsa-mir-335-5p	MIMAT0000765	KMT2A	4297	Microarray	18185580
hsa-mir-335-5p	MIMAT0000765	AFDN	4301	Microarray	18185580
hsa-mir-335-5p	MIMAT0000765	FOXO4	4303	Microarray	18185580
hsa-mir-335-5p	MIMAT0000765	NR3C2	4306	Microarray	18185580
hsa-mir-335-5p	MIMAT0000765	MMP2	4313	Microarray	18185580
hsa-mir-335-5p	MIMAT0000765	MMP14	4323	Microarray	18185580
hsa-mir-335-5p	MIMAT0000765	MMP17	4326	Microarray	18185580
hsa-mir-335-5p	MIMAT0000765	MN1	4330	Microarray	18185580
hsa-mir-335-5p	MIMAT0000765	MUC1	4582	Microarray	18185580
hsa-mir-335-5p	MIMAT0000765	MUC3A	4584	Microarray	18185580
hsa-mir-335-5p	MIMAT0000765	MUC4	4585	Microarray	18185580
hsa-mir-335-5p	MIMAT0000765	MUC5AC	4586	Microarray	18185580
hsa-mir-335-5p	MIMAT0000765	MUC6	4588	Microarray	18185580
hsa-mir-335-5p	MIMAT0000765	MXI1	4601	Microarray	18185580
hsa-mir-335-5p	MIMAT0000765	MYBPH	4608	Microarray	18185580
hsa-mir-335-5p	MIMAT0000765	MYC	4609	Microarray//Western blot	18185580|21618216
hsa-mir-335-5p	MIMAT0000765	MYCL	4610	Microarray	18185580
hsa-mir-335-5p	MIMAT0000765	MYO6	4646	Microarray	18185580
hsa-mir-335-5p	MIMAT0000765	MYO7A	4647	Microarray	18185580
hsa-mir-335-5p	MIMAT0000765	MYO9B	4650	Microarray	18185580
hsa-mir-335-5p	MIMAT0000765	MYOD1	4654	Microarray	18185580
hsa-mir-335-5p	MIMAT0000765	NAB1	4664	Microarray	18185580
hsa-mir-335-5p	MIMAT0000765	NAB2	4665	Microarray	18185580
hsa-mir-335-5p	MIMAT0000765	NCAM2	4685	Microarray	18185580
hsa-mir-335-5p	MIMAT0000765	NCF4	4689	Microarray	18185580
hsa-mir-335-5p	MIMAT0000765	NDP	4693	Microarray	18185580
hsa-mir-335-5p	MIMAT0000765	NEFM	4741	Microarray	18185580
hsa-mir-335-5p	MIMAT0000765	NEFH	4744	Microarray	18185580
hsa-mir-335-5p	MIMAT0000765	NEUROD2	4761	Microarray	18185580
hsa-mir-335-5p	MIMAT0000765	NEUROG1	4762	Microarray	18185580
hsa-mir-335-5p	MIMAT0000765	NFIL3	4783	Microarray	18185580
hsa-mir-335-5p	MIMAT0000765	NFKBIA	4792	Microarray	18185580
hsa-mir-335-5p	MIMAT0000765	NGFR	4804	Microarray	18185580
hsa-mir-335-5p	MIMAT0000765	NKG7	4818	Microarray	18185580
hsa-mir-335-5p	MIMAT0000765	NKTR	4820	Microarray	18185580
hsa-mir-335-5p	MIMAT0000765	NOS3	4846	Microarray	18185580
hsa-mir-335-5p	MIMAT0000765	NPY	4852	Microarray	18185580
hsa-mir-335-5p	MIMAT0000765	NOTCH3	4854	Microarray	18185580
hsa-mir-335-5p	MIMAT0000765	NOVA1	4857	Microarray	18185580
hsa-mir-335-5p	MIMAT0000765	NPAS1	4861	Microarray	18185580
hsa-mir-335-5p	MIMAT0000765	NPAS2	4862	Microarray	18185580
hsa-mir-335-5p	MIMAT0000765	NPC1	4864	Microarray	18185580
hsa-mir-335-5p	MIMAT0000765	NPR3	4883	Microarray	18185580
hsa-mir-335-5p	MIMAT0000765	NPY1R	4886	Microarray	18185580
hsa-mir-335-5p	MIMAT0000765	NTF3	4908	Microarray	18185580
hsa-mir-335-5p	MIMAT0000765	NTRK2	4915	Microarray	18185580
hsa-mir-335-5p	MIMAT0000765	NTN3	4917	Microarray	18185580
hsa-mir-335-5p	MIMAT0000765	ROR2	4920	Microarray	18185580
hsa-mir-335-5p	MIMAT0000765	NTSR1	4923	Microarray	18185580
hsa-mir-335-5p	MIMAT0000765	NUCB1	4924	Microarray	18185580
hsa-mir-335-5p	MIMAT0000765	NUMA1	4926	Microarray	18185580
hsa-mir-335-5p	MIMAT0000765	NR4A2	4929	Microarray	18185580
hsa-mir-335-5p	MIMAT0000765	OAS1	4938	Microarray	18185580
hsa-mir-335-5p	MIMAT0000765	OAS2	4939	Microarray	18185580
hsa-mir-335-5p	MIMAT0000765	OGDH	4967	Microarray	18185580
hsa-mir-335-5p	MIMAT0000765	SIX6	4990	Microarray	18185580
hsa-mir-335-5p	MIMAT0000765	OR3A1	4994	Microarray	18185580
hsa-mir-335-5p	MIMAT0000765	OR3A2	4995	Microarray	18185580
hsa-mir-335-5p	MIMAT0000765	SLC22A18	5002	Microarray	18185580
hsa-mir-335-5p	MIMAT0000765	OSBP	5007	Microarray	18185580
hsa-mir-335-5p	MIMAT0000765	OVGP1	5016	Microarray	18185580
hsa-mir-335-5p	MIMAT0000765	P2RX1	5023	Microarray	18185580
hsa-mir-335-5p	MIMAT0000765	P2RX4	5025	Microarray	18185580
hsa-mir-335-5p	MIMAT0000765	P2RY2	5029	Microarray	18185580
hsa-mir-335-5p	MIMAT0000765	P4HA1	5033	Microarray	18185580
hsa-mir-335-5p	MIMAT0000765	PAH	5053	Microarray	18185580
hsa-mir-335-5p	MIMAT0000765	PAK3	5063	Microarray	18185580
hsa-mir-335-5p	MIMAT0000765	PRKN	5071	Microarray	18185580
hsa-mir-335-5p	MIMAT0000765	PC	5091	Microarray	18185580
hsa-mir-335-5p	MIMAT0000765	PCDHGC3	5098	Microarray	18185580
hsa-mir-335-5p	MIMAT0000765	CDK17	5128	Microarray	18185580
hsa-mir-335-5p	MIMAT0000765	CDK18	5129	Microarray	18185580
hsa-mir-335-5p	MIMAT0000765	PDE2A	5138	Microarray	18185580
hsa-mir-335-5p	MIMAT0000765	PDE4A	5141	Microarray	18185580
hsa-mir-335-5p	MIMAT0000765	PDE4D	5144	Microarray	18185580
hsa-mir-335-5p	MIMAT0000765	PDE6G	5148	Microarray	18185580
hsa-mir-335-5p	MIMAT0000765	PDE6H	5149	Microarray	18185580
hsa-mir-335-5p	MIMAT0000765	PDK4	5166	Microarray	18185580
hsa-mir-335-5p	MIMAT0000765	SERPINF1	5176	Microarray	18185580
hsa-mir-335-5p	MIMAT0000765	PEG3	5178	Microarray	18185580
hsa-mir-335-5p	MIMAT0000765	PER1	5187	Microarray//PAR-CLIP	18185580|22012620
hsa-mir-335-5p	MIMAT0000765	CFP	5199	Microarray	18185580
hsa-mir-335-5p	MIMAT0000765	PFKFB4	5210	Microarray	18185580
hsa-mir-335-5p	MIMAT0000765	PGM5	5239	Microarray	18185580
hsa-mir-335-5p	MIMAT0000765	SERPINA1	5265	Microarray	18185580
hsa-mir-335-5p	MIMAT0000765	SERPINB5	5268	Microarray	18185580
hsa-mir-335-5p	MIMAT0000765	SERPINB9	5272	Microarray	18185580
hsa-mir-335-5p	MIMAT0000765	SERPINB10	5273	Microarray	18185580
hsa-mir-335-5p	MIMAT0000765	PIK3C2A	5286	Microarray	18185580
hsa-mir-335-5p	MIMAT0000765	PIK3C2B	5287	Microarray	18185580
hsa-mir-335-5p	MIMAT0000765	PIK3CA	5290	Microarray	18185580
hsa-mir-335-5p	MIMAT0000765	PIM1	5292	Microarray	18185580
hsa-mir-335-5p	MIMAT0000765	PLAGL2	5326	PAR-CLIP	23592263
hsa-mir-335-5p	MIMAT0000765	PLAT	5327	Microarray	18185580
hsa-mir-335-5p	MIMAT0000765	PLAUR	5329	Luciferase reporter assay//qRT-PCR//Western blot	26082201
hsa-mir-335-5p	MIMAT0000765	PLCD1	5333	Microarray	18185580
hsa-mir-335-5p	MIMAT0000765	PLCG2	5336	Microarray	18185580
hsa-mir-335-5p	MIMAT0000765	PLTP	5360	Microarray	18185580
hsa-mir-335-5p	MIMAT0000765	PLXNA1	5361	Microarray	18185580
hsa-mir-335-5p	MIMAT0000765	PML	5371	Microarray	18185580
hsa-mir-335-5p	MIMAT0000765	PNLIP	5406	Microarray	18185580
hsa-mir-335-5p	MIMAT0000765	PNLIPRP2	5408	Microarray	18185580
hsa-mir-335-5p	MIMAT0000765	2020-09-04	5414	Microarray	18185580
hsa-mir-335-5p	MIMAT0000765	POMC	5443	Microarray	18185580
hsa-mir-335-5p	MIMAT0000765	PON3	5446	Microarray	18185580
hsa-mir-335-5p	MIMAT0000765	POR	5447	Microarray	18185580
hsa-mir-335-5p	MIMAT0000765	POU5F1	5460	Flow//Luciferase reporter assay//Microarray//qRT-PCR//Western blot	24859837|28239298
hsa-mir-335-5p	MIMAT0000765	POU6F1	5463	Microarray	18185580
hsa-mir-335-5p	MIMAT0000765	PPARA	5465	Microarray	18185580
hsa-mir-335-5p	MIMAT0000765	PPBP	5473	Microarray	18185580
hsa-mir-335-5p	MIMAT0000765	PPL	5493	Microarray	18185580
hsa-mir-335-5p	MIMAT0000765	PPP1R1A	5502	Microarray	18185580
hsa-mir-335-5p	MIMAT0000765	PPP1R3C	5507	Microarray	18185580
hsa-mir-335-5p	MIMAT0000765	PPP1R3D	5509	Microarray	18185580
hsa-mir-335-5p	MIMAT0000765	PPP1R10	5514	Microarray	18185580
hsa-mir-335-5p	MIMAT0000765	PPP2R5A	5525	Microarray	18185580
hsa-mir-335-5p	MIMAT0000765	PPP3R2	5535	Microarray	18185580
hsa-mir-335-5p	MIMAT0000765	NPY4R	5540	Microarray	18185580
hsa-mir-335-5p	MIMAT0000765	PRH2	5555	Microarray	18185580
hsa-mir-335-5p	MIMAT0000765	PRKCG	5582	Microarray	18185580
hsa-mir-335-5p	MIMAT0000765	PRKG2	5593	Microarray	18185580
hsa-mir-335-5p	MIMAT0000765	MAPK1	5594	Immunofluorescence//Immunoprecipitaion//Luciferase reporter assay//Microarray//qRT-PCR//Western blot	22382496
hsa-mir-335-5p	MIMAT0000765	MAPK4	5596	Microarray	18185580
hsa-mir-335-5p	MIMAT0000765	MAP2K5	5607	Microarray	18185580
hsa-mir-335-5p	MIMAT0000765	DNAJC3	5611	Microarray	18185580
hsa-mir-335-5p	MIMAT0000765	PSPN	5623	Microarray	18185580
hsa-mir-335-5p	MIMAT0000765	PROS1	5627	Microarray	18185580
hsa-mir-335-5p	MIMAT0000765	PROX1	5629	Microarray	18185580
hsa-mir-335-5p	MIMAT0000765	PRRG2	5639	Microarray	18185580
hsa-mir-335-5p	MIMAT0000765	KLK7	5650	Microarray	18185580
hsa-mir-335-5p	MIMAT0000765	PRSS8	5652	Microarray	18185580
hsa-mir-335-5p	MIMAT0000765	PSAP	5660	Microarray	18185580
hsa-mir-335-5p	MIMAT0000765	PTAFR	5724	Microarray	18185580
hsa-mir-335-5p	MIMAT0000765	PTGDS	5730	Microarray	18185580
hsa-mir-335-5p	MIMAT0000765	PTH	5741	Microarray	18185580
hsa-mir-335-5p	MIMAT0000765	PTGS2	5743	Microarray	18185580
hsa-mir-335-5p	MIMAT0000765	PTPN7	5778	Microarray	18185580
hsa-mir-335-5p	MIMAT0000765	PTPN14	5784	Microarray	18185580
hsa-mir-335-5p	MIMAT0000765	PTPRA	5786	Microarray	18185580
hsa-mir-335-5p	MIMAT0000765	PTPRE	5791	Microarray	18185580
hsa-mir-335-5p	MIMAT0000765	PTPRH	5794	Microarray	18185580
hsa-mir-335-5p	MIMAT0000765	PTPRJ	5795	Microarray	18185580
hsa-mir-335-5p	MIMAT0000765	PTPRM	5797	Microarray	18185580
hsa-mir-335-5p	MIMAT0000765	PTPRN2	5799	Luciferase reporter assay//Microarray	18185580
hsa-mir-335-5p	MIMAT0000765	NECTIN2	5819	Microarray	18185580
hsa-mir-335-5p	MIMAT0000765	PXN	5829	Microarray	18185580
hsa-mir-335-5p	MIMAT0000765	PCYT2	5833	Microarray	18185580
hsa-mir-335-5p	MIMAT0000765	PYGB	5834	Microarray	18185580
hsa-mir-335-5p	MIMAT0000765	PYGM	5837	Microarray	18185580
hsa-mir-335-5p	MIMAT0000765	RGL2	5863	Microarray	18185580
hsa-mir-335-5p	MIMAT0000765	RAB5B	5869	Microarray	18185580
hsa-mir-335-5p	MIMAT0000765	RAB6A	5870	Microarray	18185580
hsa-mir-335-5p	MIMAT0000765	RALGDS	5900	Microarray	18185580
hsa-mir-335-5p	MIMAT0000765	RARG	5916	Microarray	18185580
hsa-mir-335-5p	MIMAT0000765	RARRES2	5919	Microarray	18185580
hsa-mir-335-5p	MIMAT0000765	RASA1	5921	Luciferase reporter assay//qRT-PCR//Western blot	20065103|25520857|26708214
hsa-mir-335-5p	MIMAT0000765	RASA2	5922	Microarray	18185580
hsa-mir-335-5p	MIMAT0000765	RB1	5925	Luciferase reporter assay//qRT-PCR//Western blot	20713524|22886530
hsa-mir-335-5p	MIMAT0000765	ARID4A	5926	Microarray	18185580
hsa-mir-335-5p	MIMAT0000765	KDM5A	5927	Microarray	18185580
hsa-mir-335-5p	MIMAT0000765	RBL2	5934	Microarray	18185580
hsa-mir-335-5p	MIMAT0000765	RBMY1HP	5944	Microarray	18185580
hsa-mir-335-5p	MIMAT0000765	RBP1	5947	Microarray	18185580
hsa-mir-335-5p	MIMAT0000765	OPN1LW	5956	Microarray	18185580
hsa-mir-335-5p	MIMAT0000765	RCVRN	5957	Microarray	18185580
hsa-mir-335-5p	MIMAT0000765	RDH5	5959	Microarray	18185580
hsa-mir-335-5p	MIMAT0000765	REN	5972	Microarray	18185580
hsa-mir-335-5p	MIMAT0000765	REST	5978	Microarray	18185580
hsa-mir-335-5p	MIMAT0000765	RFX2	5990	Microarray	18185580
hsa-mir-335-5p	MIMAT0000765	RFX3	5991	Microarray	18185580
hsa-mir-335-5p	MIMAT0000765	RGS13	6003	Microarray	18185580
hsa-mir-335-5p	MIMAT0000765	RGS16	6004	Microarray	18185580
hsa-mir-335-5p	MIMAT0000765	RNASE2	6036	Microarray	18185580
hsa-mir-335-5p	MIMAT0000765	RNASE4	6038	Microarray	18185580
hsa-mir-335-5p	MIMAT0000765	RNASEL	6041	Microarray	18185580
hsa-mir-335-5p	MIMAT0000765	RNU4-8P	6070	Microarray	18185580
hsa-mir-335-5p	MIMAT0000765	ROCK1	6093	Luciferase reporter assay//qRT-PCR//Western blot	23975506|27035227
hsa-mir-335-5p	MIMAT0000765	RORA	6095	Microarray	18185580
hsa-mir-335-5p	MIMAT0000765	RORB	6096	Microarray	18185580
hsa-mir-335-5p	MIMAT0000765	RORC	6097	Microarray	18185580
hsa-mir-335-5p	MIMAT0000765	RP1	6101	Microarray	18185580
hsa-mir-335-5p	MIMAT0000765	RPE65	6121	Microarray	18185580
hsa-mir-335-5p	MIMAT0000765	RPL12	6136	HITS-CLIP	23706177
hsa-mir-335-5p	MIMAT0000765	RPS6KA2	6196	Microarray	18185580
hsa-mir-335-5p	MIMAT0000765	RRAD	6236	Microarray	18185580
hsa-mir-335-5p	MIMAT0000765	RRBP1	6238	Microarray	18185580
hsa-mir-335-5p	MIMAT0000765	RTN2	6253	Microarray	18185580
hsa-mir-335-5p	MIMAT0000765	RXRB	6257	Microarray	18185580
hsa-mir-335-5p	MIMAT0000765	RYR2	6262	Microarray	18185580
hsa-mir-335-5p	MIMAT0000765	S100A5	6276	Microarray	18185580
hsa-mir-335-5p	MIMAT0000765	SAG	6295	Microarray	18185580
hsa-mir-335-5p	MIMAT0000765	SAT1	6303	Microarray	18185580
hsa-mir-335-5p	MIMAT0000765	SATB1	6304	Microarray	18185580
hsa-mir-335-5p	MIMAT0000765	MSMO1	6307	Microarray//PAR-CLIP	18185580|21572407
hsa-mir-335-5p	MIMAT0000765	SC5D	6309	Microarray	18185580
hsa-mir-335-5p	MIMAT0000765	ATXN1	6310	Microarray	18185580
hsa-mir-335-5p	MIMAT0000765	SCD	6319	Microarray	18185580
hsa-mir-335-5p	MIMAT0000765	CLEC11A	6320	Microarray	18185580
hsa-mir-335-5p	MIMAT0000765	SCN1B	6324	Microarray	18185580
hsa-mir-335-5p	MIMAT0000765	SCN3A	6328	Microarray	18185580
hsa-mir-335-5p	MIMAT0000765	SCN4A	6329	Microarray	18185580
hsa-mir-335-5p	MIMAT0000765	SCN9A	6335	Microarray	18185580
hsa-mir-335-5p	MIMAT0000765	SCNN1D	6339	Microarray	18185580
hsa-mir-335-5p	MIMAT0000765	SRL	6345	Microarray	18185580
hsa-mir-335-5p	MIMAT0000765	CCL14	6358	Microarray	18185580
hsa-mir-335-5p	MIMAT0000765	CCL15	6359	Microarray	18185580
hsa-mir-335-5p	MIMAT0000765	CCL19	6363	Microarray	18185580
hsa-mir-335-5p	MIMAT0000765	CCL20	6364	Microarray	18185580
hsa-mir-335-5p	MIMAT0000765	CCL24	6369	Microarray	18185580
hsa-mir-335-5p	MIMAT0000765	CCL25	6370	Microarray	18185580
hsa-mir-335-5p	MIMAT0000765	SEL1L	6400	Microarray	18185580
hsa-mir-335-5p	MIMAT0000765	SELPLG	6404	Microarray	18185580
hsa-mir-335-5p	MIMAT0000765	SFRP1	6422	Microarray	18185580
hsa-mir-335-5p	MIMAT0000765	SFTPD	6441	Microarray	18185580
hsa-mir-335-5p	MIMAT0000765	SGCD	6444	Microarray	18185580
hsa-mir-335-5p	MIMAT0000765	SHH	6469	Microarray	18185580
hsa-mir-335-5p	MIMAT0000765	SIAH2	6478	Luciferase reporter assay//Microarray//qRT-PCR//Western blot	25997740
hsa-mir-335-5p	MIMAT0000765	ST6GAL1	6480	Microarray	18185580
hsa-mir-335-5p	MIMAT0000765	PMEL	6490	Microarray	18185580
hsa-mir-335-5p	MIMAT0000765	SLC1A1	6505	Microarray	18185580
hsa-mir-335-5p	MIMAT0000765	SLC1A4	6509	Microarray	18185580
hsa-mir-335-5p	MIMAT0000765	SLC2A3	6515	Microarray	18185580
hsa-mir-335-5p	MIMAT0000765	SLC2A4	6517	Microarray	18185580
hsa-mir-335-5p	MIMAT0000765	SLC5A1	6523	Microarray	18185580
hsa-mir-335-5p	MIMAT0000765	SLC5A3	6526	Microarray	18185580
hsa-mir-335-5p	MIMAT0000765	SLC5A4	6527	Microarray	18185580
hsa-mir-335-5p	MIMAT0000765	SLC6A4	6532	Microarray	18185580
hsa-mir-335-5p	MIMAT0000765	SLC6A6	6533	Microarray	18185580
hsa-mir-335-5p	MIMAT0000765	SLC6A9	6536	Microarray	18185580
hsa-mir-335-5p	MIMAT0000765	SLC6A12	6539	Microarray	18185580
hsa-mir-335-5p	MIMAT0000765	SLC12A3	6559	Microarray	18185580
hsa-mir-335-5p	MIMAT0000765	SLC17A1	6568	Microarray	18185580
hsa-mir-335-5p	MIMAT0000765	SLC25A1	6576	Microarray	18185580
hsa-mir-335-5p	MIMAT0000765	SLC22A2	6582	Microarray	18185580
hsa-mir-335-5p	MIMAT0000765	SLPI	6590	Microarray	18185580
hsa-mir-335-5p	MIMAT0000765	SNAI1	6615	Microarray	18185580
hsa-mir-335-5p	MIMAT0000765	SNCB	6620	Microarray	18185580
hsa-mir-335-5p	MIMAT0000765	SNCG	6623	Microarray	18185580
hsa-mir-335-5p	MIMAT0000765	SNTB1	6641	Microarray	18185580
hsa-mir-335-5p	MIMAT0000765	SOS2	6655	Microarray	18185580
hsa-mir-335-5p	MIMAT0000765	SOX1	6656	Microarray	18185580
hsa-mir-335-5p	MIMAT0000765	SOX4	6659	Immunohistochemistry//Luciferase reporter assay//Microarray//qRT-PCR	18185580|23806264
hsa-mir-335-5p	MIMAT0000765	SOX5	6660	Microarray	18185580
hsa-mir-335-5p	MIMAT0000765	SOX9	6662	Microarray	18185580
hsa-mir-335-5p	MIMAT0000765	SP1	6667	Reporter assay//Western blot	21618216
hsa-mir-335-5p	MIMAT0000765	SP4	6671	Microarray	18185580
hsa-mir-335-5p	MIMAT0000765	SPP1	6696	Microarray	18185580
hsa-mir-335-5p	MIMAT0000765	SPRR2G	6706	Microarray	18185580
hsa-mir-335-5p	MIMAT0000765	SPRR3	6707	Microarray	18185580
hsa-mir-335-5p	MIMAT0000765	SPTB	6710	Microarray	18185580
hsa-mir-335-5p	MIMAT0000765	SPTBN2	6712	Microarray	18185580
hsa-mir-335-5p	MIMAT0000765	SQLE	6713	Microarray	18185580
hsa-mir-335-5p	MIMAT0000765	SREBF1	6720	Microarray	18185580
hsa-mir-335-5p	MIMAT0000765	SREBF2	6721	Microarray	18185580
hsa-mir-335-5p	MIMAT0000765	ST14	6768	Microarray	18185580
hsa-mir-335-5p	MIMAT0000765	STAT2	6773	Microarray	18185580
hsa-mir-335-5p	MIMAT0000765	STAT6	6778	Microarray	18185580
hsa-mir-335-5p	MIMAT0000765	STX1A	6804	Microarray	18185580
hsa-mir-335-5p	MIMAT0000765	STX3	6809	PAR-CLIP	27292025
hsa-mir-335-5p	MIMAT0000765	SULT1C2	6819	Microarray	18185580
hsa-mir-335-5p	MIMAT0000765	SULT2A1	6822	Microarray	18185580
hsa-mir-335-5p	MIMAT0000765	ABCC8	6833	Microarray	18185580
hsa-mir-335-5p	MIMAT0000765	SVIL	6840	Microarray	18185580
hsa-mir-335-5p	MIMAT0000765	SYN1	6853	Microarray	18185580
hsa-mir-335-5p	MIMAT0000765	SYP	6855	Microarray	18185580
hsa-mir-335-5p	MIMAT0000765	SYT1	6857	Microarray	18185580
hsa-mir-335-5p	MIMAT0000765	SYT5	6861	Microarray	18185580
hsa-mir-335-5p	MIMAT0000765	TACR2	6865	Microarray	18185580
hsa-mir-335-5p	MIMAT0000765	TACR3	6870	Microarray	18185580
hsa-mir-335-5p	MIMAT0000765	TAF1	6872	Microarray	18185580
hsa-mir-335-5p	MIMAT0000765	TAZ	6901	Microarray	18185580
hsa-mir-335-5p	MIMAT0000765	TBL1X	6907	Microarray	18185580
hsa-mir-335-5p	MIMAT0000765	TBX5	6910	Microarray	18185580
hsa-mir-335-5p	MIMAT0000765	TBX15	6913	Microarray	18185580
hsa-mir-335-5p	MIMAT0000765	TBXAS1	6916	Microarray	18185580
hsa-mir-335-5p	MIMAT0000765	TCEA3	6920	Microarray	18185580
hsa-mir-335-5p	MIMAT0000765	ZEB1	6935	Microarray	18185580
hsa-mir-335-5p	MIMAT0000765	TRAV6	6956	Microarray	18185580
hsa-mir-335-5p	MIMAT0000765	TECTB	6975	Microarray	18185580
hsa-mir-335-5p	MIMAT0000765	TERT	7015	Microarray	18185580
hsa-mir-335-5p	MIMAT0000765	TF	7018	Microarray	18185580
hsa-mir-335-5p	MIMAT0000765	TFAP2B	7021	Microarray	18185580
hsa-mir-335-5p	MIMAT0000765	TFAP4	7023	Microarray	18185580
hsa-mir-335-5p	MIMAT0000765	TFE3	7030	Microarray	18185580
hsa-mir-335-5p	MIMAT0000765	TFF2	7032	Luciferase reporter assay//Microarray//qRT-PCR//Western blot	21822301|18185580
hsa-mir-335-5p	MIMAT0000765	TFPI	7035	Microarray	18185580
hsa-mir-335-5p	MIMAT0000765	TGFB2	7042	Microarray	18185580
hsa-mir-335-5p	MIMAT0000765	TGFBR2	7048	Microarray	18185580
hsa-mir-335-5p	MIMAT0000765	THBD	7056	Microarray	18185580
hsa-mir-335-5p	MIMAT0000765	THBS3	7059	Microarray	18185580
hsa-mir-335-5p	MIMAT0000765	TIAM1	7074	Microarray	18185580
hsa-mir-335-5p	MIMAT0000765	TIMP3	7078	Microarray	18185580
hsa-mir-335-5p	MIMAT0000765	TK2	7084	Microarray	18185580
hsa-mir-335-5p	MIMAT0000765	TLE4	7091	Microarray	18185580
hsa-mir-335-5p	MIMAT0000765	TLL1	7092	Microarray	18185580
hsa-mir-335-5p	MIMAT0000765	TLR1	7096	Microarray	18185580
hsa-mir-335-5p	MIMAT0000765	TLR2	7097	Microarray	18185580
hsa-mir-335-5p	MIMAT0000765	TLR4	7099	Microarray	18185580
hsa-mir-335-5p	MIMAT0000765	TM7SF2	7108	Microarray	18185580
hsa-mir-335-5p	MIMAT0000765	CLEC3B	7123	Microarray	18185580
hsa-mir-335-5p	MIMAT0000765	TNFAIP2	7127	Microarray	18185580
hsa-mir-335-5p	MIMAT0000765	TNNC1	7134	Microarray	18185580
hsa-mir-335-5p	MIMAT0000765	TNNI1	7135	Microarray	18185580
hsa-mir-335-5p	MIMAT0000765	TNNT2	7139	Microarray	18185580
hsa-mir-335-5p	MIMAT0000765	TNS1	7145	Microarray	18185580
hsa-mir-335-5p	MIMAT0000765	TPD52L1	7164	Microarray	18185580
hsa-mir-335-5p	MIMAT0000765	TPO	7173	Microarray	18185580
hsa-mir-335-5p	MIMAT0000765	HSP90B1	7184	Microarray	18185580
hsa-mir-335-5p	MIMAT0000765	TRPC1	7220	Microarray	18185580
hsa-mir-335-5p	MIMAT0000765	TSC1	7248	Microarray	18185580
hsa-mir-335-5p	MIMAT0000765	TSHR	7253	Microarray	18185580
hsa-mir-335-5p	MIMAT0000765	TTC3	7267	Microarray	18185580
hsa-mir-335-5p	MIMAT0000765	TULP3	7289	Microarray	18185580
hsa-mir-335-5p	MIMAT0000765	UBE2H	7328	PAR-CLIP	20371350
hsa-mir-335-5p	MIMAT0000765	UGCG	7357	Microarray	18185580
hsa-mir-335-5p	MIMAT0000765	UGDH	7358	Microarray	18185580
hsa-mir-335-5p	MIMAT0000765	UGT2B4	7363	Microarray	18185580
hsa-mir-335-5p	MIMAT0000765	UGT2B17	7367	Microarray	18185580
hsa-mir-335-5p	MIMAT0000765	USF2	7392	Microarray	18185580
hsa-mir-335-5p	MIMAT0000765	USH2A	7399	Microarray	18185580
hsa-mir-335-5p	MIMAT0000765	VEGFA	7422	Microarray	18185580
hsa-mir-335-5p	MIMAT0000765	VIP	7432	Microarray	18185580
hsa-mir-335-5p	MIMAT0000765	VLDLR	7436	Microarray	18185580
hsa-mir-335-5p	MIMAT0000765	VTN	7448	Microarray	18185580
hsa-mir-335-5p	MIMAT0000765	CLIP2	7461	Microarray	18185580
hsa-mir-335-5p	MIMAT0000765	WNT3	7473	Microarray	18185580
hsa-mir-335-5p	MIMAT0000765	WNT7B	7477	Microarray	18185580
hsa-mir-335-5p	MIMAT0000765	WNT10B	7480	Microarray	18185580
hsa-mir-335-5p	MIMAT0000765	WNT9A	7483	Microarray	18185580
hsa-mir-335-5p	MIMAT0000765	ZNF711	7552	Microarray	18185580
hsa-mir-335-5p	MIMAT0000765	ZNF35	7584	HITS-CLIP	19536157
hsa-mir-335-5p	MIMAT0000765	ZNF37A	7587	Microarray	18185580
hsa-mir-335-5p	MIMAT0000765	ZNF76	7629	Microarray	18185580
hsa-mir-335-5p	MIMAT0000765	ZNF221	7638	Microarray	18185580
hsa-mir-335-5p	MIMAT0000765	ZNF135	7694	Microarray	18185580
hsa-mir-335-5p	MIMAT0000765	ZNF148	7707	Microarray	18185580
hsa-mir-335-5p	MIMAT0000765	ZNF157	7712	Microarray	18185580
hsa-mir-335-5p	MIMAT0000765	ZNF175	7728	Microarray	18185580
hsa-mir-335-5p	MIMAT0000765	ZKSCAN8	7745	Microarray	18185580
hsa-mir-335-5p	MIMAT0000765	SLC30A2	7780	Microarray	18185580
hsa-mir-335-5p	MIMAT0000765	DNALI1	7802	Microarray	18185580
hsa-mir-335-5p	MIMAT0000765	LAPTM5	7805	Microarray	18185580
hsa-mir-335-5p	MIMAT0000765	NPHS2	7827	Microarray	18185580
hsa-mir-335-5p	MIMAT0000765	CXCR4	7852	Luciferase reporter assay//qRT-PCR//Western blot	26082201
hsa-mir-335-5p	MIMAT0000765	SEMA3B	7869	Microarray	18185580
hsa-mir-335-5p	MIMAT0000765	ST8SIA4	7903	Microarray	18185580
hsa-mir-335-5p	MIMAT0000765	PLA2G7	7941	Microarray	18185580
hsa-mir-335-5p	MIMAT0000765	SHOC2	8036	Microarray	18185580
hsa-mir-335-5p	MIMAT0000765	FGF23	8074	Microarray	18185580
hsa-mir-335-5p	MIMAT0000765	SSPN	8082	Microarray	18185580
hsa-mir-335-5p	MIMAT0000765	GDF5	8200	Microarray	18185580
hsa-mir-335-5p	MIMAT0000765	NCOA3	8202	Microarray	18185580
hsa-mir-335-5p	MIMAT0000765	TKTL1	8277	Microarray	18185580
hsa-mir-335-5p	MIMAT0000765	KDM5D	8284	Microarray	18185580
hsa-mir-335-5p	MIMAT0000765	COLQ	8292	Microarray	18185580
hsa-mir-335-5p	MIMAT0000765	HIST1H4I	8294	Microarray	18185580
hsa-mir-335-5p	MIMAT0000765	TRRAP	8295	Microarray	18185580
hsa-mir-335-5p	MIMAT0000765	KLRC4	8302	Microarray	18185580
hsa-mir-335-5p	MIMAT0000765	AXIN1	8312	Microarray	18185580
hsa-mir-335-5p	MIMAT0000765	FZD1	8321	Microarray	18185580
hsa-mir-335-5p	MIMAT0000765	FZD8	8325	Microarray	18185580
hsa-mir-335-5p	MIMAT0000765	HIST1H3C	8352	Microarray	18185580
hsa-mir-335-5p	MIMAT0000765	HIST1H4L	8368	Microarray	18185580
hsa-mir-335-5p	MIMAT0000765	PLA2G10	8399	Microarray	18185580
hsa-mir-335-5p	MIMAT0000765	ULK1	8408	Microarray	18185580
hsa-mir-335-5p	MIMAT0000765	EEA1	8411	Microarray	18185580
hsa-mir-335-5p	MIMAT0000765	BFSP2	8419	Microarray	18185580
hsa-mir-335-5p	MIMAT0000765	LTBP4	8425	Microarray	18185580
hsa-mir-335-5p	MIMAT0000765	RECK	8434	Microarray	18185580
hsa-mir-335-5p	MIMAT0000765	SOAT2	8435	Microarray	18185580
hsa-mir-335-5p	MIMAT0000765	TEAD2	8463	Microarray	18185580
hsa-mir-335-5p	MIMAT0000765	SORBS2	8470	Microarray	18185580
hsa-mir-335-5p	MIMAT0000765	CDC42BPA	8476	Microarray	18185580
hsa-mir-335-5p	MIMAT0000765	PPFIBP1	8496	Microarray	18185580
hsa-mir-335-5p	MIMAT0000765	PPFIA4	8497	Microarray	18185580
hsa-mir-335-5p	MIMAT0000765	PPFIA2	8499	Microarray	18185580
hsa-mir-335-5p	MIMAT0000765	NIPSNAP1	8508	Microarray	18185580
hsa-mir-335-5p	MIMAT0000765	ITGA10	8515	Microarray	18185580
hsa-mir-335-5p	MIMAT0000765	IFITM1	8519	Microarray	18185580
hsa-mir-335-5p	MIMAT0000765	CBX4	8535	Microarray	18185580
hsa-mir-335-5p	MIMAT0000765	BARX2	8538	Microarray	18185580
hsa-mir-335-5p	MIMAT0000765	MAPKAPK5	8550	PAR-CLIP	26701625|27292025
hsa-mir-335-5p	MIMAT0000765	BHLHE40	8553	Microarray	18185580
hsa-mir-335-5p	MIMAT0000765	PDLIM4	8572	Microarray	18185580
hsa-mir-335-5p	MIMAT0000765	KLF7	8609	Microarray	18185580
hsa-mir-335-5p	MIMAT0000765	PLPP3	8613	Microarray	18185580
hsa-mir-335-5p	MIMAT0000765	USO1	8615	Microarray	18185580
hsa-mir-335-5p	MIMAT0000765	PDE8B	8622	Microarray	18185580
hsa-mir-335-5p	MIMAT0000765	UNC5C	8633	Microarray	18185580
hsa-mir-335-5p	MIMAT0000765	KCNK5	8645	Microarray	18185580
hsa-mir-335-5p	MIMAT0000765	NUMB	8650	Microarray	18185580
hsa-mir-335-5p	MIMAT0000765	PDE5A	8654	Microarray	18185580
hsa-mir-335-5p	MIMAT0000765	KRT38	8687	Microarray	18185580
hsa-mir-335-5p	MIMAT0000765	CDC23	8697	PAR-CLIP	21572407
hsa-mir-335-5p	MIMAT0000765	ABCC3	8714	Microarray	18185580
hsa-mir-335-5p	MIMAT0000765	NOL4	8715	Microarray	18185580
hsa-mir-335-5p	MIMAT0000765	CTSF	8722	Microarray	18185580
hsa-mir-335-5p	MIMAT0000765	TNFSF9	8744	Microarray	18185580
hsa-mir-335-5p	MIMAT0000765	ADAM21	8747	Microarray	18185580
hsa-mir-335-5p	MIMAT0000765	CD164	8763	PAR-CLIP	23446348|21572407|20371350
hsa-mir-335-5p	MIMAT0000765	MPDZ	8777	Microarray	18185580
hsa-mir-335-5p	MIMAT0000765	SIGLEC5	8778	Microarray	18185580
hsa-mir-335-5p	MIMAT0000765	FBP2	8789	Microarray	18185580
hsa-mir-335-5p	MIMAT0000765	FPGT	8790	Microarray	18185580
hsa-mir-335-5p	MIMAT0000765	TNFRSF10D	8793	Microarray	18185580
hsa-mir-335-5p	MIMAT0000765	DCAF5	8816	Microarray	18185580
hsa-mir-335-5p	MIMAT0000765	FGF17	8822	Microarray	18185580
hsa-mir-335-5p	MIMAT0000765	FGF16	8823	Microarray	18185580
hsa-mir-335-5p	MIMAT0000765	LIN7A	8825	Microarray	18185580
hsa-mir-335-5p	MIMAT0000765	NRP2	8828	Microarray	18185580
hsa-mir-335-5p	MIMAT0000765	NRP1	8829	Microarray	18185580
hsa-mir-335-5p	MIMAT0000765	WISP3	8838	Microarray	18185580
hsa-mir-335-5p	MIMAT0000765	WISP1	8840	Microarray	18185580
hsa-mir-335-5p	MIMAT0000765	ST3GAL5	8869	Microarray	18185580
hsa-mir-335-5p	MIMAT0000765	VNN2	8875	Microarray	18185580
hsa-mir-335-5p	MIMAT0000765	SQSTM1	8878	Microarray	18185580
hsa-mir-335-5p	MIMAT0000765	CCNA1	8900	Microarray	18185580
hsa-mir-335-5p	MIMAT0000765	ENDOU	8909	Microarray	18185580
hsa-mir-335-5p	MIMAT0000765	BSN	8927	Microarray	18185580
hsa-mir-335-5p	MIMAT0000765	SKAP2	8935	Microarray	18185580
hsa-mir-335-5p	MIMAT0000765	AP3D1	8943	Microarray	18185580
hsa-mir-335-5p	MIMAT0000765	HSPB3	8988	Microarray	18185580
hsa-mir-335-5p	MIMAT0000765	SELENBP1	8991	Microarray	18185580
hsa-mir-335-5p	MIMAT0000765	PGLYRP1	8993	Microarray	18185580
hsa-mir-335-5p	MIMAT0000765	KALRN	8997	Microarray	18185580
hsa-mir-335-5p	MIMAT0000765	CLIC3	9022	Microarray	18185580
hsa-mir-335-5p	MIMAT0000765	HIP1R	9026	Microarray	18185580
hsa-mir-335-5p	MIMAT0000765	PKD2L1	9033	Microarray	18185580
hsa-mir-335-5p	MIMAT0000765	SPAG9	9043	Microarray	18185580
hsa-mir-335-5p	MIMAT0000765	CLDN1	9076	Microarray	18185580
hsa-mir-335-5p	MIMAT0000765	BPY2	9083	Microarray	18185580
hsa-mir-335-5p	MIMAT0000765	TBX19	9095	Microarray	18185580
hsa-mir-335-5p	MIMAT0000765	LATS1	9113	Microarray	18185580
hsa-mir-335-5p	MIMAT0000765	SLC16A6	9120	Microarray	18185580
hsa-mir-335-5p	MIMAT0000765	SLC16A4	9122	Microarray	18185580
hsa-mir-335-5p	MIMAT0000765	ARHGEF1	9138	Microarray	18185580
hsa-mir-335-5p	MIMAT0000765	SYNGR3	9143	Microarray	18185580
hsa-mir-335-5p	MIMAT0000765	DYRK1B	9149	Microarray	18185580
hsa-mir-335-5p	MIMAT0000765	CTDP1	9150	Microarray	18185580
hsa-mir-335-5p	MIMAT0000765	OSMR	9180	Microarray	18185580
hsa-mir-335-5p	MIMAT0000765	ARHGEF2	9181	Microarray	18185580
hsa-mir-335-5p	MIMAT0000765	REPS2	9185	Microarray	18185580
hsa-mir-335-5p	MIMAT0000765	SLC33A1	9197	Microarray	18185580
hsa-mir-335-5p	MIMAT0000765	MTA2	9219	Microarray	18185580
hsa-mir-335-5p	MIMAT0000765	TIAF1	9220	Microarray	18185580
hsa-mir-335-5p	MIMAT0000765	MAGI1	9223	Microarray	18185580
hsa-mir-335-5p	MIMAT0000765	LRAT	9227	Microarray	18185580
hsa-mir-335-5p	MIMAT0000765	CCPG1	9236	Microarray	18185580
hsa-mir-335-5p	MIMAT0000765	GCNT3	9245	Microarray	18185580
hsa-mir-335-5p	MIMAT0000765	GPR50	9248	Microarray	18185580
hsa-mir-335-5p	MIMAT0000765	DHRS3	9249	Microarray	18185580
hsa-mir-335-5p	MIMAT0000765	TSPOAP1	9256	Microarray	18185580
hsa-mir-335-5p	MIMAT0000765	CYTH3	9265	Microarray	18185580
hsa-mir-335-5p	MIMAT0000765	CYTH1	9267	Microarray	18185580
hsa-mir-335-5p	MIMAT0000765	GPR37L1	9283	Microarray	18185580
hsa-mir-335-5p	MIMAT0000765	TAAR2	9287	Microarray	18185580
hsa-mir-335-5p	MIMAT0000765	MMP20	9313	Microarray	18185580
hsa-mir-335-5p	MIMAT0000765	KLF4	9314	Microarray	18185580
hsa-mir-335-5p	MIMAT0000765	B4GALT6	9331	Microarray	18185580
hsa-mir-335-5p	MIMAT0000765	B4GALT5	9334	Microarray	18185580
hsa-mir-335-5p	MIMAT0000765	NDST3	9348	Microarray	18185580
hsa-mir-335-5p	MIMAT0000765	RPL23	9349	PAR-CLIP	27292025
hsa-mir-335-5p	MIMAT0000765	CPNE6	9362	Microarray	18185580
hsa-mir-335-5p	MIMAT0000765	KL	9365	Microarray	18185580
hsa-mir-335-5p	MIMAT0000765	SLC9A3R1	9368	Microarray	18185580
hsa-mir-335-5p	MIMAT0000765	LIPG	9388	Microarray	18185580
hsa-mir-335-5p	MIMAT0000765	CD101	9398	Microarray	18185580
hsa-mir-335-5p	MIMAT0000765	TMPRSS11D	9407	Microarray	18185580
hsa-mir-335-5p	MIMAT0000765	FADS2	9415	Microarray	18185580
hsa-mir-335-5p	MIMAT0000765	CYP7B1	9420	Microarray	18185580
hsa-mir-335-5p	MIMAT0000765	EIF2AK3	9451	Microarray	18185580
hsa-mir-335-5p	MIMAT0000765	THEMIS2	9473	Microarray	18185580
hsa-mir-335-5p	MIMAT0000765	CABP1	9478	Microarray	18185580
hsa-mir-335-5p	MIMAT0000765	SLC4A8	9498	Microarray	18185580
hsa-mir-335-5p	MIMAT0000765	MYOT	9499	Microarray	18185580
hsa-mir-335-5p	MIMAT0000765	RPH3AL	9501	Microarray	18185580
hsa-mir-335-5p	MIMAT0000765	GDF15	9518	Microarray	18185580
hsa-mir-335-5p	MIMAT0000765	SCAMP1	9522	Microarray	18185580
hsa-mir-335-5p	MIMAT0000765	PTGES	9536	Microarray	18185580
hsa-mir-335-5p	MIMAT0000765	RAB3D	9545	Microarray	18185580
hsa-mir-335-5p	MIMAT0000765	H6PD	9563	Microarray	18185580
hsa-mir-335-5p	MIMAT0000765	NR1D1	9572	Microarray	18185580
hsa-mir-335-5p	MIMAT0000765	SOX13	9580	Microarray	18185580
hsa-mir-335-5p	MIMAT0000765	ENTPD4	9583	Microarray	18185580
hsa-mir-335-5p	MIMAT0000765	AKAP12	9590	PAR-CLIP	23446348
hsa-mir-335-5p	MIMAT0000765	CYTIP	9595	Microarray	18185580
hsa-mir-335-5p	MIMAT0000765	OR1R1P	9596	Microarray	18185580
hsa-mir-335-5p	MIMAT0000765	PDIA4	9601	Microarray	18185580
hsa-mir-335-5p	MIMAT0000765	VPS9D1	9605	Microarray	18185580
hsa-mir-335-5p	MIMAT0000765	AATK	9625	Microarray	18185580
hsa-mir-335-5p	MIMAT0000765	GNA14	9630	Microarray	18185580
hsa-mir-335-5p	MIMAT0000765	SEC24C	9632	Microarray	18185580
hsa-mir-335-5p	MIMAT0000765	SH3PXD2A	9644	Microarray	18185580
hsa-mir-335-5p	MIMAT0000765	LPIN2	9663	Microarray	18185580
hsa-mir-335-5p	MIMAT0000765	MARF1	9665	Microarray	18185580
hsa-mir-335-5p	MIMAT0000765	SDC3	9672	Microarray	18185580
hsa-mir-335-5p	MIMAT0000765	DEPDC5	9681	Microarray	18185580
hsa-mir-335-5p	MIMAT0000765	GREB1	9687	Microarray	18185580
hsa-mir-335-5p	MIMAT0000765	RAPGEF2	9693	Microarray	18185580
hsa-mir-335-5p	MIMAT0000765	EDEM1	9695	Microarray	18185580
hsa-mir-335-5p	MIMAT0000765	ULK2	9706	Microarray	18185580
hsa-mir-335-5p	MIMAT0000765	PCDHGA8	9708	Microarray	18185580
hsa-mir-335-5p	MIMAT0000765	HERPUD1	9709	Microarray	18185580
hsa-mir-335-5p	MIMAT0000765	GPRIN2	9721	Microarray	18185580
hsa-mir-335-5p	MIMAT0000765	TBKBP1	9755	Microarray	18185580
hsa-mir-335-5p	MIMAT0000765	LZTS3	9762	Microarray	18185580
hsa-mir-335-5p	MIMAT0000765	TMEM94	9772	Microarray//PAR-CLIP	18185580|24398324
hsa-mir-335-5p	MIMAT0000765	RNF144A	9781	Microarray	18185580
hsa-mir-335-5p	MIMAT0000765	PHYHIP	9796	Microarray	18185580
hsa-mir-335-5p	MIMAT0000765	CUL7	9820	Microarray	18185580
hsa-mir-335-5p	MIMAT0000765	JAKMIP2	9832	Microarray	18185580
hsa-mir-335-5p	MIMAT0000765	ZEB2	9839	Luciferase reporter assay//qRT-PCR//Western blot	24829139
hsa-mir-335-5p	MIMAT0000765	TESPA1	9840	Microarray	18185580
hsa-mir-335-5p	MIMAT0000765	GAB2	9846	Microarray	18185580
hsa-mir-335-5p	MIMAT0000765	ZNF518A	9849	Microarray	18185580
hsa-mir-335-5p	MIMAT0000765	MED24	9862	Microarray	18185580
hsa-mir-335-5p	MIMAT0000765	PJA2	9867	Microarray	18185580
hsa-mir-335-5p	MIMAT0000765	SEC24D	9871	Microarray	18185580
hsa-mir-335-5p	MIMAT0000765	URB1	9875	Microarray	18185580
hsa-mir-335-5p	MIMAT0000765	ZC3H11A	9877	Microarray	18185580
hsa-mir-335-5p	MIMAT0000765	TRANK1	9881	Microarray	18185580
hsa-mir-335-5p	MIMAT0000765	RHOBTB1	9886	Microarray	18185580
hsa-mir-335-5p	MIMAT0000765	SMG7	9887	Microarray	18185580
hsa-mir-335-5p	MIMAT0000765	PLPPR4	9890	Microarray	18185580
hsa-mir-335-5p	MIMAT0000765	SNAP91	9892	Microarray	18185580
hsa-mir-335-5p	MIMAT0000765	FIG4	9896	Microarray	18185580
hsa-mir-335-5p	MIMAT0000765	SLC35E2	9906	Microarray	18185580
hsa-mir-335-5p	MIMAT0000765	TMCC2	9911	Microarray	18185580
hsa-mir-335-5p	MIMAT0000765	MAFB	9935	Microarray	18185580
hsa-mir-335-5p	MIMAT0000765	DOPEY2	9980	Microarray	18185580
hsa-mir-335-5p	MIMAT0000765	NAALAD2	10003	Microarray	18185580
hsa-mir-335-5p	MIMAT0000765	ACOT8	10005	Microarray	18185580
hsa-mir-335-5p	MIMAT0000765	HDAC6	10013	Microarray	18185580
hsa-mir-335-5p	MIMAT0000765	SH2B3	10019	Microarray	18185580
hsa-mir-335-5p	MIMAT0000765	GNE	10020	PAR-CLIP	27292025
hsa-mir-335-5p	MIMAT0000765	INSL5	10022	Microarray	18185580
hsa-mir-335-5p	MIMAT0000765	SH2D3C	10044	Microarray	18185580
hsa-mir-335-5p	MIMAT0000765	SH2D3A	10045	Microarray	18185580
hsa-mir-335-5p	MIMAT0000765	MAMLD1	10046	Microarray	18185580
hsa-mir-335-5p	MIMAT0000765	IL18BP	10068	Microarray	18185580
hsa-mir-335-5p	MIMAT0000765	PTPRU	10076	Microarray	18185580
hsa-mir-335-5p	MIMAT0000765	ATP9A	10079	Microarray	18185580
hsa-mir-335-5p	MIMAT0000765	USH1C	10083	Microarray	18185580
hsa-mir-335-5p	MIMAT0000765	KCNK7	10089	Microarray	18185580
hsa-mir-335-5p	MIMAT0000765	UST	10090	Microarray	18185580
hsa-mir-335-5p	MIMAT0000765	TSPAN5	10098	Microarray	18185580
hsa-mir-335-5p	MIMAT0000765	CTDSP2	10106	Microarray	18185580
hsa-mir-335-5p	MIMAT0000765	HIPK3	10114	Microarray	18185580
hsa-mir-335-5p	MIMAT0000765	RASGRP1	10125	Microarray	18185580
hsa-mir-335-5p	MIMAT0000765	DNAL4	10126	Microarray	18185580
hsa-mir-335-5p	MIMAT0000765	OPTN	10133	Microarray	18185580
hsa-mir-335-5p	MIMAT0000765	MBNL2	10150	Microarray	18185580
hsa-mir-335-5p	MIMAT0000765	PLXNC1	10154	Microarray	18185580
hsa-mir-335-5p	MIMAT0000765	TRIB1	10221	Microarray	18185580
hsa-mir-335-5p	MIMAT0000765	CD96	10225	Microarray	18185580
hsa-mir-335-5p	MIMAT0000765	MSLN	10232	Microarray	18185580
hsa-mir-335-5p	MIMAT0000765	LRRC17	10234	Microarray	18185580
hsa-mir-335-5p	MIMAT0000765	SLC17A2	10246	Microarray	18185580
hsa-mir-335-5p	MIMAT0000765	UBE4B	10277	Microarray	18185580
hsa-mir-335-5p	MIMAT0000765	DSCR3	10311	Microarray	18185580
hsa-mir-335-5p	MIMAT0000765	B3GNT3	10331	Microarray	18185580
hsa-mir-335-5p	MIMAT0000765	CCL26	10344	Microarray	18185580
hsa-mir-335-5p	MIMAT0000765	TRDN	10345	Microarray	18185580
hsa-mir-335-5p	MIMAT0000765	TRIM22	10346	Microarray	18185580
hsa-mir-335-5p	MIMAT0000765	ABCA7	10347	Microarray	18185580
hsa-mir-335-5p	MIMAT0000765	ABCA8	10351	Microarray	18185580
hsa-mir-335-5p	MIMAT0000765	CITED2	10370	Microarray	18185580
hsa-mir-335-5p	MIMAT0000765	BPNT1	10380	HITS-CLIP	23824327
hsa-mir-335-5p	MIMAT0000765	BTN3A3	10384	Microarray	18185580
hsa-mir-335-5p	MIMAT0000765	CORO2B	10391	Microarray	18185580
hsa-mir-335-5p	MIMAT0000765	PRG3	10394	Microarray	18185580
hsa-mir-335-5p	MIMAT0000765	ATP8A1	10396	Microarray	18185580
hsa-mir-335-5p	MIMAT0000765	NDRG1	10397	Microarray	18185580
hsa-mir-335-5p	MIMAT0000765	RAPGEF3	10411	Microarray	18185580
hsa-mir-335-5p	MIMAT0000765	ZER1	10444	Microarray	18185580
hsa-mir-335-5p	MIMAT0000765	MERTK	10461	Luciferase reporter assay//Microarray	18185580
hsa-mir-335-5p	MIMAT0000765	C1orf61	10485	Microarray	18185580
hsa-mir-335-5p	MIMAT0000765	LRRC41	10489	Microarray	18185580
hsa-mir-335-5p	MIMAT0000765	VAT1	10493	Microarray	18185580
hsa-mir-335-5p	MIMAT0000765	SEMA4D	10507	Microarray	18185580
hsa-mir-335-5p	MIMAT0000765	SEMA4B	10509	Microarray	18185580
hsa-mir-335-5p	MIMAT0000765	FBLN5	10516	Microarray	18185580
hsa-mir-335-5p	MIMAT0000765	HYOU1	10525	Microarray	18185580
hsa-mir-335-5p	MIMAT0000765	P3H3	10536	Microarray	18185580
hsa-mir-335-5p	MIMAT0000765	UBD	10537	Microarray	18185580
hsa-mir-335-5p	MIMAT0000765	AGR2	10551	Microarray	18185580
hsa-mir-335-5p	MIMAT0000765	OLFM4	10562	Microarray	18185580
hsa-mir-335-5p	MIMAT0000765	SLC34A2	10568	Microarray	18185580
hsa-mir-335-5p	MIMAT0000765	TACC2	10579	Microarray	18185580
hsa-mir-335-5p	MIMAT0000765	COLEC10	10584	Microarray	18185580
hsa-mir-335-5p	MIMAT0000765	SLCO1B1	10599	Microarray	18185580
hsa-mir-335-5p	MIMAT0000765	MXD4	10608	Microarray	18185580
hsa-mir-335-5p	MIMAT0000765	TRIM3	10612	Microarray	18185580
hsa-mir-335-5p	MIMAT0000765	RBCK1	10616	Microarray	18185580
hsa-mir-335-5p	MIMAT0000765	ARID3B	10620	Microarray	18185580
hsa-mir-335-5p	MIMAT0000765	TRIM16	10626	Microarray	18185580
hsa-mir-335-5p	MIMAT0000765	TXNIP	10628	PAR-CLIP	23446348|27292025
hsa-mir-335-5p	MIMAT0000765	RASL10A	10633	Microarray	18185580
hsa-mir-335-5p	MIMAT0000765	IGF2BP2	10644	Microarray	18185580
hsa-mir-335-5p	MIMAT0000765	SCGB1D1	10648	Microarray	18185580
hsa-mir-335-5p	MIMAT0000765	CD226	10666	Microarray	18185580
hsa-mir-335-5p	MIMAT0000765	FUT9	10690	Microarray	18185580
hsa-mir-335-5p	MIMAT0000765	SLC12A7	10723	Microarray	18185580
hsa-mir-335-5p	MIMAT0000765	NFAT5	10725	Microarray	18185580
hsa-mir-335-5p	MIMAT0000765	CHL1	10752	Microarray	18185580
hsa-mir-335-5p	MIMAT0000765	KDM5B	10765	Microarray	18185580
hsa-mir-335-5p	MIMAT0000765	SLC17A3	10786	Microarray	18185580
hsa-mir-335-5p	MIMAT0000765	VAMP5	10791	Microarray	18185580
hsa-mir-335-5p	MIMAT0000765	ZNF460	10794	Microarray//PAR-CLIP	18185580|23592263
hsa-mir-335-5p	MIMAT0000765	CYSLTR1	10800	Microarray	18185580
hsa-mir-335-5p	MIMAT0000765	CCR9	10803	Microarray	18185580
hsa-mir-335-5p	MIMAT0000765	GJB6	10804	Microarray	18185580
hsa-mir-335-5p	MIMAT0000765	SDCCAG8	10806	Microarray	18185580
hsa-mir-335-5p	MIMAT0000765	FTCD	10841	Microarray	18185580
hsa-mir-335-5p	MIMAT0000765	PPP1R17	10842	Microarray	18185580
hsa-mir-335-5p	MIMAT0000765	HCST	10870	Microarray	18185580
hsa-mir-335-5p	MIMAT0000765	CD300C	10871	Microarray	18185580
hsa-mir-335-5p	MIMAT0000765	FGL2	10875	Microarray	18185580
hsa-mir-335-5p	MIMAT0000765	ACTL7A	10881	Microarray	18185580
hsa-mir-335-5p	MIMAT0000765	PPARGC1A	10891	Microarray	18185580
hsa-mir-335-5p	MIMAT0000765	TRAFD1	10906	Microarray	18185580
hsa-mir-335-5p	MIMAT0000765	PNPLA6	10908	Microarray	18185580
hsa-mir-335-5p	MIMAT0000765	UTS2	10911	Microarray	18185580
hsa-mir-335-5p	MIMAT0000765	MAGED2	10916	Microarray	18185580
hsa-mir-335-5p	MIMAT0000765	SMPDL3A	10924	Microarray	18185580
hsa-mir-335-5p	MIMAT0000765	PNRC1	10957	Microarray//PAR-CLIP	18185580|23592263
hsa-mir-335-5p	MIMAT0000765	LILRB5	10990	Microarray	18185580
hsa-mir-335-5p	MIMAT0000765	SPINK5	11005	Microarray	18185580
hsa-mir-335-5p	MIMAT0000765	LILRB4	11006	Microarray	18185580
hsa-mir-335-5p	MIMAT0000765	KLK11	11012	Microarray	18185580
hsa-mir-335-5p	MIMAT0000765	LILRA1	11024	Microarray	18185580
hsa-mir-335-5p	MIMAT0000765	LILRA3	11026	Microarray	18185580
hsa-mir-335-5p	MIMAT0000765	ZPBP	11055	Microarray	18185580
hsa-mir-335-5p	MIMAT0000765	ABHD2	11057	Microarray	18185580
hsa-mir-335-5p	MIMAT0000765	CNMD	11061	Microarray	18185580
hsa-mir-335-5p	MIMAT0000765	C10orf10	11067	Microarray	18185580
hsa-mir-335-5p	MIMAT0000765	RAPGEF4	11069	Microarray	18185580
hsa-mir-335-5p	MIMAT0000765	KERA	11081	Microarray	18185580
hsa-mir-335-5p	MIMAT0000765	ATE1	11101	Microarray	18185580
hsa-mir-335-5p	MIMAT0000765	BTN3A1	11119	Microarray	18185580
hsa-mir-335-5p	MIMAT0000765	BTN2A1	11120	Microarray	18185580
hsa-mir-335-5p	MIMAT0000765	PTPRT	11122	Microarray	18185580
hsa-mir-335-5p	MIMAT0000765	CD160	11126	Microarray	18185580
hsa-mir-335-5p	MIMAT0000765	CAPN11	11131	Microarray	18185580
hsa-mir-335-5p	MIMAT0000765	SLC7A9	11136	Microarray	18185580
hsa-mir-335-5p	MIMAT0000765	TBC1D8	11138	Microarray	18185580
hsa-mir-335-5p	MIMAT0000765	FICD	11153	Microarray	18185580
hsa-mir-335-5p	MIMAT0000765	TREH	11181	Microarray	18185580
hsa-mir-335-5p	MIMAT0000765	WIF1	11197	Microarray	18185580
hsa-mir-335-5p	MIMAT0000765	FZD10	11211	Microarray	18185580
hsa-mir-335-5p	MIMAT0000765	AKAP13	11214	Microarray	18185580
hsa-mir-335-5p	MIMAT0000765	GALNT5	11227	Microarray	18185580
hsa-mir-335-5p	MIMAT0000765	RASSF8	11228	Microarray	18185580
hsa-mir-335-5p	MIMAT0000765	CA5B	11238	Microarray	18185580
hsa-mir-335-5p	MIMAT0000765	FILIP1L	11259	Microarray	18185580
hsa-mir-335-5p	MIMAT0000765	PXMP4	11264	HITS-CLIP	19536157
hsa-mir-335-5p	MIMAT0000765	KLF8	11279	Microarray	18185580
hsa-mir-335-5p	MIMAT0000765	POU6F2	11281	Microarray	18185580
hsa-mir-335-5p	MIMAT0000765	MGAT4A	11320	Microarray	18185580
hsa-mir-335-5p	MIMAT0000765	TMC6	11322	Microarray	18185580
hsa-mir-335-5p	MIMAT0000765	SCRG1	11341	Microarray	18185580
hsa-mir-335-5p	MIMAT0000765	CLCA4	22802	Microarray	18185580
hsa-mir-335-5p	MIMAT0000765	COPG1	22820	Microarray	18185580
hsa-mir-335-5p	MIMAT0000765	RASA3	22821	Microarray	18185580
hsa-mir-335-5p	MIMAT0000765	NLGN4Y	22829	Microarray	18185580
hsa-mir-335-5p	MIMAT0000765	RNF44	22838	Microarray	18185580
hsa-mir-335-5p	MIMAT0000765	PPM1E	22843	Microarray	18185580
hsa-mir-335-5p	MIMAT0000765	VASH1	22846	Microarray	18185580
hsa-mir-335-5p	MIMAT0000765	LMTK2	22853	Microarray	18185580
hsa-mir-335-5p	MIMAT0000765	NLRP1	22861	Microarray	18185580
hsa-mir-335-5p	MIMAT0000765	INPP5F	22876	Microarray	18185580
hsa-mir-335-5p	MIMAT0000765	MLXIP
